# Supplementary material for: 1,3-Dimethyl-4-phenyl­sulfanyl-1H-pyrazol-5-ol
Source: Acta Crystallogr Sect E Struct Rep Online. 2011 Feb 16;67(Pt 3):o633. doi: 10.1107/S1600536811004922 (PMC3052103; doi:10.1107/S1600536811004922)
Supplement: Supplementary file 2 [file e-67-0o633-Isup2.hkl]

# 
# h,k,l, Fc-squared, Fo-squared, sigma(Fo-squared) and status flag 
# 
data_I
_shelx_title ' mv60m in Pbca (100K)' 
_shelx_refln_list_code          4 
_shelx_F_calc_maximum      246.31 
_exptl_crystal_F_000       928.00 
_reflns_d_resolution_high  0.7232 
 
loop_ 
 _symmetry_equiv_pos_as_xyz 
 'x, y, z' 
 '-x+1/2, -y, z+1/2' 
 '-x, y+1/2, -z+1/2' 
 'x+1/2, -y+1/2, -z' 
 '-x, -y, -z' 
 'x-1/2, y, -z-1/2' 
 'x, -y-1/2, z-1/2' 
 '-x-1/2, y-1/2, z' 
 
_cell_length_a    10.9479 
_cell_length_b    11.3470 
_cell_length_c    17.7392 
_cell_angle_alpha  90.000 
_cell_angle_beta   90.000 
_cell_angle_gamma  90.000 
 
_shelx_F_squared_multiplier     1.000 
 
loop_ 
 _refln_index_h 
 _refln_index_k 
 _refln_index_l 
 _refln_F_squared_calc 
 _refln_F_squared_meas 
 _refln_F_squared_sigma 
 _refln_observed_status 
   2   0   0    60668.93    59217.96    759.58 o 
   4   0   0     6510.26     6300.51     91.35 o 
   6   0   0       46.10       79.37      9.36 o 
   8   0   0      286.27      314.86     18.34 o 
  10   0   0      820.97      755.64     57.86 o 
  12   0   0      357.30      335.64     41.72 o 
  14   0   0      344.46      370.77     48.05 o 
   2   1   0      727.71      680.40      8.74 o 
   4   1   0     7096.00     6911.42     70.82 o 
   6   1   0     1910.05     1767.30     27.61 o 
   8   1   0     4601.79     4466.37     57.49 o 
  10   1   0      267.12      237.58     17.66 o 
  12   1   0      701.57      782.58     37.29 o 
  14   1   0      588.35      656.44     55.21 o 
   0   2   0     7947.76     7798.55    140.87 o 
   2   2   0        2.58        3.14      4.19 o 
   4   2   0     3975.94     4166.87     52.35 o 
   6   2   0      254.55      309.98     14.22 o 
   8   2   0     1073.62     1210.95     24.60 o 
  10   2   0      724.52      765.44     26.90 o 
  12   2   0     1044.71     1135.06    103.55 o 
  14   2   0      314.76      339.82     32.99 o 
   2   3   0      525.07      503.95     12.71 o 
   4   3   0       13.23       15.72      7.08 o 
   6   3   0     1114.51     1134.84     26.84 o 
   8   3   0      392.47      441.06     19.61 o 
  10   3   0       88.10       94.45     12.22 o 
  12   3   0       92.49       87.42     13.60 o 
  14   3   0       37.81       14.21     19.68 o 
   0   4   0    22942.63    23288.51    293.55 o 
   2   4   0      411.11      369.97     13.62 o 
   4   4   0      150.61      184.72     19.78 o 
   6   4   0      223.37      276.95     14.78 o 
   8   4   0        7.62        1.84      4.91 o 
  10   4   0       24.03       44.59      9.30 o 
  12   4   0      103.92      117.67     19.31 o 
  14   4   0        0.08        2.38     17.32 o 
   2   5   0      408.95      498.44     12.78 o 
   4   5   0     6303.91     6978.15     66.52 o 
   6   5   0     2913.38     2864.47     51.57 o 
   8   5   0      697.51      688.91     24.22 o 
  10   5   0        1.92        9.81      7.36 o 
  12   5   0        8.35       -2.17     10.15 o 
  14   5   0      336.59      433.58     57.02 o 
   0   6   0     3062.22     3046.23     45.99 o 
   2   6   0        6.57       -0.79      2.04 o 
   4   6   0     1214.16     1058.87     17.73 o 
   6   6   0      808.99      847.88     21.92 o 
   8   6   0      159.44      160.12     14.55 o 
  10   6   0      651.84      663.54     36.39 o 
  12   6   0      741.25      716.61     52.28 o 
   2   7   0     4969.10     4933.53     53.03 o 
   4   7   0      108.49       85.94      6.49 o 
   6   7   0     1512.79     1560.23     32.11 o 
   8   7   0     2521.12     2468.66     51.82 o 
  10   7   0      198.87      189.72     24.86 o 
  12   7   0      382.86      393.36     37.17 o 
   0   8   0     8164.97     8602.81    109.09 o 
   2   8   0       88.78      146.05     10.23 o 
   4   8   0     3386.44     3142.08     49.13 o 
   6   8   0      941.65      990.41     26.03 o 
   8   8   0      755.14      744.72     38.27 o 
  10   8   0      108.45       77.36     18.28 o 
  12   8   0      917.91      983.05     56.80 o 
   2   9   0     6018.68     5995.21     60.31 o 
   4   9   0      116.71      135.86     16.58 o 
   6   9   0      140.00      139.34     15.58 o 
   8   9   0       92.38       72.55     17.32 o 
  10   9   0      520.83      518.42     41.58 o 
  12   9   0      718.68      776.67     65.07 o 
   0  10   0      656.54      654.30     23.52 o 
   2  10   0     1997.77     2021.71     30.48 o 
   4  10   0      163.89      173.60     13.81 o 
   6  10   0      181.49      173.28     17.90 o 
   8  10   0       20.77       10.22     21.11 o 
  10  10   0      495.56      508.48     73.39 o 
   2  11   0      203.58      232.50     13.77 o 
   4  11   0      690.71      653.19     24.10 o 
   6  11   0      177.76      208.54     20.61 o 
   8  11   0       80.89       75.71     19.16 o 
  10  11   0       12.78       61.88     26.21 o 
   0  12   0      137.29      151.58     18.74 o 
   2  12   0      179.55      194.05     15.43 o 
   4  12   0      888.57     1005.84     31.35 o 
   6  12   0      222.13      208.09     21.90 o 
   8  12   0      331.19      386.76     53.82 o 
   2  13   0      576.93      636.18     28.61 o 
   4  13   0      600.82      634.06     28.41 o 
   6  13   0      133.60      176.65     21.88 o 
   8  13   0     1171.49     1298.25     83.64 o 
   0  14   0      306.92      339.06     43.89 o 
   2  14   0      647.63      717.23     31.69 o 
   4  14   0      344.99      367.55     24.64 o 
   6  14   0      417.55      482.39     33.74 o 
   4  15   0        7.30       21.53     11.42 o 
   1   1   1     3589.67     3562.96     72.65 o 
   2   1   1     1323.21     1314.51     16.85 o 
   3   1   1      232.04      212.96      5.41 o 
   4   1   1     1488.09     1455.76     15.93 o 
   5   1   1      923.78      914.97     12.21 o 
   6   1   1      204.28      249.24      7.62 o 
   7   1   1      237.30      292.98      8.27 o 
   8   1   1        1.33        1.29      2.97 o 
   9   1   1      185.98      199.28      8.97 o 
  10   1   1       24.61       23.67      6.34 o 
  11   1   1      264.29      251.41     15.03 o 
  12   1   1      247.47      241.78     17.94 o 
  13   1   1       62.65       58.66      9.96 o 
  14   1   1        1.06       12.28      8.29 o 
  15   1   1        0.88       -8.09      8.19 o 
   0   2   1     1867.68     1853.21     24.43 o 
   1   2   1     1381.78     1632.52     15.76 o 
   2   2   1       27.29       24.53      2.96 o 
   3   2   1        1.39        2.16      1.66 o 
   4   2   1     3180.68     3189.57     27.69 o 
   5   2   1      171.85      185.34      6.32 o 
   6   2   1      401.34      332.65      8.84 o 
   7   2   1      297.00      298.64      9.26 o 
   8   2   1        0.67       -2.86      2.86 o 
   9   2   1      934.51      879.32     19.47 o 
  10   2   1     1062.04     1072.74     22.61 o 
  11   2   1      748.71      766.00     20.17 o 
  12   2   1       10.02        5.76      7.04 o 
  13   2   1     1759.56     1896.48     54.03 o 
  14   2   1       82.38       80.84     14.56 o 
   1   3   1     2869.81     2716.69     23.43 o 
   2   3   1        9.43       11.31      2.26 o 
   3   3   1      997.09     1140.19     15.31 o 
   4   3   1     3967.17     3978.73     34.97 o 
   5   3   1     1309.97     1193.78     15.69 o 
   6   3   1       25.40       33.81      4.39 o 
   7   3   1     4474.64     4578.15     48.63 o 
   8   3   1      439.60      458.49     13.69 o 
   9   3   1     2483.54     2484.70     35.30 o 
  10   3   1      489.97      477.59     15.92 o 
  11   3   1      276.92      288.54     20.20 o 
  12   3   1     1210.50     1267.99     34.64 o 
  13   3   1        0.51       -7.55      7.55 o 
  14   3   1        0.09        9.31      9.30 o 
   0   4   1      525.25      468.46      9.72 o 
   1   4   1     9033.04     9461.00     69.44 o 
   2   4   1     1637.23     1736.63     17.13 o 
   3   4   1     6497.84     6341.67     47.12 o 
   4   4   1     1003.24      937.65     13.51 o 
   5   4   1      125.35      142.56      6.27 o 
   6   4   1      842.34      746.13     11.98 o 
   7   4   1     1427.93     1279.02     22.06 o 
   8   4   1        1.91        2.27      4.08 o 
   9   4   1     1409.94     1252.65     24.14 o 
  10   4   1      868.06      885.03     21.25 o 
  11   4   1     1148.10     1187.07     25.96 o 
  12   4   1       70.62       67.17     10.02 o 
  13   4   1       64.28       65.89     13.53 o 
  14   4   1       14.50       14.23     13.16 o 
   1   5   1      662.38      584.35     11.83 o 
   2   5   1      271.70      274.96      8.00 o 
   3   5   1        5.41        2.03      1.62 o 
   4   5   1       26.29       29.25      3.86 o 
   5   5   1     4523.63     4595.24     43.96 o 
   6   5   1       62.96       53.90      5.03 o 
   7   5   1      225.67      177.37      9.72 o 
   8   5   1     1646.01     1611.23     27.05 o 
   9   5   1     1189.84     1146.34     23.46 o 
  10   5   1      188.96      178.37     13.08 o 
  11   5   1      449.64      520.24     22.34 o 
  12   5   1      391.34      403.79     24.96 o 
  13   5   1        9.08        3.96     11.37 o 
  14   5   1        5.52       -5.01     11.33 o 
   0   6   1      266.40      243.06      8.44 o 
   1   6   1      568.85      614.58      9.94 o 
   2   6   1      217.95      201.69      6.15 o 
   3   6   1      902.50      764.54     12.10 o 
   4   6   1       14.83       16.37      2.50 o 
   5   6   1      165.93      179.57      8.11 o 
   6   6   1      394.28      375.38     11.30 o 
   7   6   1        4.23        5.74      2.98 o 
   8   6   1       21.66       25.17      4.70 o 
   9   6   1      291.02      285.87     16.40 o 
  10   6   1      198.05      183.47     13.71 o 
  11   6   1       15.81       16.84      8.29 o 
  12   6   1        0.33       -3.18      7.93 o 
  13   6   1      408.75      425.46     27.32 o 
   1   7   1      346.35      372.02      7.60 o 
   2   7   1     1642.73     1715.80     19.33 o 
   3   7   1      918.35      967.08     16.57 o 
   4   7   1      992.44      936.55     14.43 o 
   5   7   1       12.39        5.80      3.85 o 
   6   7   1       39.00       56.70      5.33 o 
   7   7   1      528.13      477.57     17.36 o 
   8   7   1      159.25      148.30     11.75 o 
   9   7   1      538.10      567.89     20.95 o 
  10   7   1       75.90       78.59     16.22 o 
  11   7   1      259.90      297.37     22.34 o 
  12   7   1        1.08        2.66      7.41 o 
  13   7   1        8.79       15.45     17.06 o 
   0   8   1      209.27      210.86      9.89 o 
   1   8   1      262.10      284.01      7.44 o 
   2   8   1      158.09      141.94      6.39 o 
   3   8   1     1021.33     1032.09     15.03 o 
   4   8   1      194.55      188.87      9.59 o 
   5   8   1      137.38      137.50      7.98 o 
   6   8   1       21.59       13.57      4.13 o 
   7   8   1       13.16       17.00      5.34 o 
   8   8   1       16.04        3.74      7.21 o 
   9   8   1       66.05       64.17     11.58 o 
  10   8   1        0.73        1.65      7.64 o 
  11   8   1        0.23        2.77      7.93 o 
  12   8   1        6.73       -9.54     18.78 o 
  13   8   1      176.80      206.00     29.49 o 
   1   9   1      276.93      267.33      8.20 o 
   2   9   1       37.66       49.72      4.01 o 
   3   9   1       16.87       18.18      3.45 o 
   4   9   1      767.47      835.16     17.73 o 
   5   9   1     4182.09     4021.05     53.85 o 
   6   9   1      259.35      251.32     12.80 o 
   7   9   1      393.09      370.28     19.69 o 
   8   9   1      517.07      544.86     23.13 o 
   9   9   1       10.32       12.46      8.14 o 
  10   9   1       23.31       19.29     10.34 o 
  11   9   1      196.68      201.82     23.23 o 
  12   9   1       32.07       27.33     15.97 o 
   0  10   1      474.42      452.81     16.57 o 
   1  10   1     2179.77     2114.74     22.22 o 
   2  10   1      661.79      660.33     11.76 o 
   3  10   1      101.79      104.10      7.46 o 
   4  10   1     1064.66     1063.86     23.66 o 
   5  10   1      615.26      626.44     17.32 o 
   6  10   1      113.23      110.59     10.37 o 
   7  10   1      155.09      155.73     20.42 o 
   8  10   1       15.34       23.13      7.99 o 
   9  10   1      414.46      433.60     28.20 o 
  10  10   1       37.97       21.79     11.64 o 
  11  10   1        0.36       16.84     14.68 o 
   1  11   1      369.24      413.85     10.67 o 
   2  11   1       13.91       14.29      3.68 o 
   3  11   1        0.15       -1.98      3.18 o 
   4  11   1      869.47      872.80     22.78 o 
   5  11   1      197.16      205.87     13.90 o 
   6  11   1       17.96        3.58      5.51 o 
   7  11   1      815.39      763.36     26.21 o 
   8  11   1     1094.89     1079.75     32.09 o 
   9  11   1      259.56      298.25     34.61 o 
  10  11   1       60.74       46.59     20.99 o 
   0  12   1       90.49       90.19      8.57 o 
   1  12   1      268.12      258.98     12.02 o 
   2  12   1       75.19       76.39      6.87 o 
   3  12   1     1406.49     1530.21     28.61 o 
   4  12   1      273.54      268.66     14.62 o 
   5  12   1       15.25       10.59      5.50 o 
   6  12   1      385.89      363.52     19.39 o 
   7  12   1     1289.61     1365.41     36.50 o 
   8  12   1       87.00       96.60     17.29 o 
   9  12   1      147.80      157.17     42.49 o 
   1  13   1      778.43      847.88     19.47 o 
   2  13   1        9.77        4.49      5.15 o 
   3  13   1      263.44      275.75     24.56 o 
   4  13   1      173.51      174.03     12.28 o 
   5  13   1       35.39       45.51      7.42 o 
   6  13   1       21.27       12.85      5.57 o 
   7  13   1       38.00       32.41      9.62 o 
   8  13   1      257.68      282.96     34.04 o 
   0  14   1       19.31       -6.26     11.85 o 
   1  14   1      207.88      200.96     30.10 o 
   2  14   1      128.31      138.42     12.31 o 
   3  14   1      142.12      136.34     11.55 o 
   4  14   1      132.89      133.60     11.16 o 
   5  14   1        1.82        5.75      5.61 o 
   6  14   1       30.86       29.37      8.21 o 
   1  15   1       18.88       16.72     17.56 o 
   2  15   1        5.44        3.76     16.15 o 
   3  15   1      304.37      355.77     32.29 o 
   4  15   1        1.93        1.62      6.37 o 
   0   0   2    18882.97    19503.40    347.65 o 
   2   0   2      151.51      157.13      7.04 o 
   3   0   2     8061.69     7905.21     76.86 o 
   4   0   2       37.98       61.48      5.95 o 
   5   0   2      303.36      285.41      9.78 o 
   6   0   2      702.23      751.78     17.04 o 
   7   0   2       82.47       68.82      6.80 o 
   8   0   2        1.77        2.16      4.22 o 
   9   0   2     1454.02     1514.46     30.29 o 
  10   0   2      659.71      681.65     26.02 o 
  11   0   2      269.41      277.17     25.69 o 
  12   0   2       22.54       16.04     10.84 o 
  13   0   2      552.55      594.36     34.36 o 
  14   0   2       42.76       23.41     15.05 o 
  15   0   2      132.65      175.13     26.54 o 
   2   1   2      302.16      283.34      9.30 o 
   3   1   2     6990.84     7071.02     59.62 o 
   4   1   2     4892.94     4929.56     40.27 o 
   5   1   2     1924.22     1700.26     19.41 o 
   6   1   2     2463.78     2517.80     24.92 o 
   7   1   2      181.80      147.60      6.48 o 
   8   1   2      214.58      178.92      7.94 o 
   9   1   2       10.95       13.15      4.08 o 
  10   1   2        7.13       12.08      4.78 o 
  11   1   2     3175.10     3219.08     48.41 o 
  12   1   2        2.65        2.12      7.95 o 
  13   1   2       37.31       29.31      9.08 o 
  14   1   2       42.16       46.72     14.03 o 
  15   1   2      370.33      430.27     31.43 o 
   0   2   2    35831.48    35015.78    456.32 o 
   1   2   2     1555.28     1525.69     16.26 o 
   2   2   2    13900.03    14093.44    116.14 o 
   3   2   2     1476.99     1411.72     21.75 o 
   4   2   2       20.37       16.13      2.41 o 
   5   2   2      874.46      844.06     11.81 o 
   6   2   2      806.00      895.81     13.99 o 
   7   2   2     1092.14     1101.75     17.00 o 
   8   2   2       76.44       71.51      5.82 o 
   9   2   2     1365.14     1352.64     24.48 o 
  10   2   2      506.31      558.35     16.36 o 
  11   2   2      325.53      367.28     15.92 o 
  12   2   2        6.60        1.87      5.54 o 
  13   2   2      191.31      178.89     29.80 o 
  14   2   2       19.86       11.80     11.12 o 
   1   3   2    11067.77    10897.83     67.76 o 
   2   3   2       35.52       43.70      3.08 o 
   3   3   2     2226.65     2217.52     30.68 o 
   4   3   2        0.05        4.00      1.90 o 
   5   3   2        1.47        2.74      2.06 o 
   6   3   2        5.14       11.01      2.85 o 
   7   3   2      137.05      108.54      7.72 o 
   8   3   2        3.02        2.74      3.69 o 
   9   3   2      305.80      322.33     13.59 o 
  10   3   2       23.70       26.09      5.45 o 
  11   3   2        2.26        3.34      4.69 o 
  12   3   2        0.13       -6.85      6.85 o 
  13   3   2      208.00      240.69     22.16 o 
  14   3   2        0.78       -2.75      7.64 o 
   0   4   2     2107.64     2240.56     28.85 o 
   1   4   2      222.05      202.06      4.82 o 
   2   4   2       31.50       28.99      2.82 o 
   3   4   2      228.01      190.23      6.51 o 
   4   4   2      561.42      601.18     13.88 o 
   5   4   2      826.74      871.02     16.72 o 
   6   4   2     1419.84     1496.10     22.53 o 
   7   4   2       58.96       47.18      5.01 o 
   8   4   2      854.47      859.89     19.06 o 
   9   4   2       15.94       11.42      4.40 o 
  10   4   2       86.74       86.06      8.43 o 
  11   4   2        8.65        9.62      6.23 o 
  12   4   2       50.95       63.44     10.72 o 
  13   4   2        4.25        1.20      7.17 o 
  14   4   2      191.62      145.34     35.16 o 
   1   5   2     1098.72     1090.73     12.74 o 
   2   5   2      915.46     1046.36     12.38 o 
   3   5   2       64.42       55.91      3.71 o 
   4   5   2     4683.87     4830.48     44.17 o 
   5   5   2     2936.26     2845.67     31.37 o 
   6   5   2     1585.46     1655.93     23.30 o 
   7   5   2       25.43       21.81      4.24 o 
   8   5   2      270.92      226.61     15.33 o 
   9   5   2      464.78      474.36     17.80 o 
  10   5   2      370.18      342.61     18.12 o 
  11   5   2      236.86      228.82     20.83 o 
  12   5   2       14.29        2.52      6.26 o 
  13   5   2        2.64       10.39      8.59 o 
  14   5   2       83.62       59.10     18.73 o 
   0   6   2     1945.91     2243.79     28.85 o 
   1   6   2      852.26      836.11     11.75 o 
   2   6   2     1645.98     1861.13     20.03 o 
   3   6   2     2970.13     2814.81     28.85 o 
   4   6   2      385.22      416.93     10.53 o 
   5   6   2       22.45       11.82      4.00 o 
   6   6   2       28.09       29.58      4.36 o 
   7   6   2     1729.08     1741.59     27.56 o 
   8   6   2     1090.83     1070.56     25.47 o 
   9   6   2     1012.29      933.23     24.80 o 
  10   6   2      660.25      646.85     21.62 o 
  11   6   2      103.26       95.52     11.15 o 
  12   6   2      170.34      204.41     19.13 o 
  13   6   2      315.44      342.77     30.61 o 
   1   7   2     4377.43     4305.88     35.79 o 
   2   7   2      100.81      132.58      5.89 o 
   3   7   2      108.47      100.91      5.67 o 
   4   7   2      193.52      169.59      7.14 o 
   5   7   2     1757.24     1654.43     24.09 o 
   6   7   2      125.61      127.50      9.25 o 
   7   7   2      328.17      325.94     15.04 o 
   8   7   2     1017.63     1026.53     35.73 o 
   9   7   2      118.68      101.76     10.69 o 
  10   7   2       81.41       68.20      9.53 o 
  11   7   2      795.15      869.45     31.56 o 
  12   7   2       23.67       32.65     10.03 o 
  13   7   2       12.80       16.57     13.04 o 
   0   8   2     1745.64     1631.49     26.42 o 
   1   8   2     1289.81     1353.22     16.73 o 
   2   8   2       49.19       59.97      4.31 o 
   3   8   2     2289.08     2320.76     26.11 o 
   4   8   2      101.51       99.12      6.91 o 
   5   8   2      708.19      630.33     17.03 o 
   6   8   2      823.61      778.34     19.85 o 
   7   8   2      552.15      569.90     17.76 o 
   8   8   2      346.10      355.24     17.02 o 
   9   8   2      613.67      593.09     25.12 o 
  10   8   2       15.23       20.39      8.79 o 
  11   8   2       34.52       32.70     10.22 o 
  12   8   2       77.62      103.83     21.31 o 
   1   9   2      677.82      713.71     11.52 o 
   2   9   2      130.16      124.65      5.89 o 
   3   9   2      207.11      196.76      8.17 o 
   4   9   2      502.65      500.19     15.83 o 
   5   9   2       93.10       72.64      9.31 o 
   6   9   2      471.48      448.30     24.36 o 
   7   9   2      679.17      671.46     19.87 o 
   8   9   2       16.32       11.95      7.26 o 
   9   9   2      149.19      173.97     17.71 o 
  10   9   2       29.91       22.51      9.35 o 
  11   9   2      229.62      250.85     25.27 o 
  12   9   2      195.55      199.50     28.71 o 
   0  10   2      326.37      317.74     13.21 o 
   1  10   2      216.53      230.55      8.26 o 
   2  10   2      348.72      345.05      9.44 o 
   3  10   2       10.70       13.40      3.93 o 
   4  10   2       16.93       20.97      5.33 o 
   5  10   2       86.22       79.43      8.59 o 
   6  10   2      486.63      536.21     18.94 o 
   7  10   2       37.58       37.21      9.73 o 
   8  10   2       99.83       70.33     11.24 o 
   9  10   2      112.42      111.17     14.99 o 
  10  10   2       67.50       37.12     12.92 o 
  11  10   2        6.04       25.98     14.98 o 
   1  11   2       78.09       68.77      5.39 o 
   2  11   2      131.16      136.41      7.75 o 
   3  11   2       67.84       58.08      6.13 o 
   4  11   2       53.13       63.47      7.41 o 
   5  11   2        4.88       -0.53      4.51 o 
   6  11   2        5.24        4.35      6.14 o 
   7  11   2        0.17       -0.17      6.10 o 
   8  11   2       96.05       84.86     11.98 o 
   9  11   2      154.98      170.78     26.49 o 
  10  11   2      120.48      110.46     48.08 o 
   0  12   2       57.00       44.73      7.65 o 
   1  12   2      126.17      120.78      8.15 o 
   2  12   2      166.31      149.56      9.29 o 
   3  12   2      124.51      138.01      9.70 o 
   4  12   2      115.96      107.55      9.50 o 
   5  12   2       71.96       74.84      9.03 o 
   6  12   2        9.42        2.18      5.51 o 
   7  12   2      212.19      234.87     18.41 o 
   8  12   2       24.45       11.59     10.77 o 
   9  12   2      134.30       94.50     22.84 o 
   1  13   2      301.89      331.74     15.66 o 
   2  13   2      275.84      282.97     13.79 o 
   3  13   2        4.40        1.22      4.82 o 
   4  13   2      124.73      149.70     15.90 o 
   5  13   2      529.94      617.33     25.67 o 
   6  13   2      260.25      277.35     19.10 o 
   7  13   2      169.59      158.45     18.07 o 
   8  13   2       38.05       33.60     10.26 o 
   0  14   2       30.09       21.58     11.26 o 
   1  14   2       20.32       10.76      9.07 o 
   2  14   2       13.73       14.14      7.23 o 
   3  14   2     1138.39     1242.36     30.51 o 
   4  14   2       24.41       24.24      6.30 o 
   5  14   2       63.62       66.06     10.04 o 
   6  14   2      173.13      201.23     17.24 o 
   1  15   2      208.22      210.75     38.32 o 
   2  15   2       28.04        7.78     11.51 o 
   3  15   2       37.21       36.94     12.08 o 
   4  15   2        0.73       -4.23      8.76 o 
   1   1   3       62.96       70.69      4.65 o 
   2   1   3    41006.38    41212.29    378.81 o 
   3   1   3      662.03      749.89     14.61 o 
   4   1   3      334.09      387.08     11.14 o 
   5   1   3       28.65       46.59      4.30 o 
   6   1   3      114.64      117.26      7.02 o 
   7   1   3      460.51      477.45     11.03 o 
   8   1   3      173.60      165.28      8.34 o 
   9   1   3      127.76      147.10      8.55 o 
  10   1   3      177.62      190.56     11.32 o 
  11   1   3       34.92       29.78      6.87 o 
  12   1   3        2.65       -2.40      6.08 o 
  13   1   3       42.38       33.56      9.87 o 
  14   1   3      151.08      138.71     17.91 o 
   0   2   3     4088.43     3965.99     59.99 o 
   1   2   3     3257.58     3067.62     25.86 o 
   2   2   3      428.67      431.27     10.63 o 
   3   2   3     2033.95     2128.15     29.27 o 
   4   2   3     2134.41     2022.58     25.42 o 
   5   2   3      920.39      925.42     13.29 o 
   6   2   3     4199.43     3910.37     34.62 o 
   7   2   3      459.17      477.22     11.06 o 
   8   2   3      117.27      136.53      7.60 o 
   9   2   3      775.02      799.52     18.70 o 
  10   2   3     1092.16     1080.16     22.82 o 
  11   2   3     1239.27     1234.79     25.79 o 
  12   2   3     1153.02     1179.82     29.11 o 
  13   2   3      462.06      487.45     31.38 o 
  14   2   3      196.25      248.20     24.98 o 
   1   3   3      791.39      853.57      9.89 o 
   2   3   3    19318.13    19043.59    173.51 o 
   3   3   3        5.05       -1.71      1.81 o 
   4   3   3      686.00      579.35     12.06 o 
   5   3   3      788.61      863.70     15.13 o 
   6   3   3      105.14      105.09      4.71 o 
   7   3   3      404.13      454.09     14.10 o 
   8   3   3     1107.96     1139.01     21.56 o 
   9   3   3      383.25      419.47     14.35 o 
  10   3   3      129.05      137.71     10.22 o 
  11   3   3      266.18      260.37     22.02 o 
  12   3   3      271.28      284.15     17.69 o 
  13   3   3       16.37        9.27      8.99 o 
  14   3   3      797.60      830.36     35.83 o 
   0   4   3     3298.86     3057.56     36.70 o 
   1   4   3      101.65      109.15      4.10 o 
   2   4   3     1629.48     1714.06     19.04 o 
   3   4   3      160.66      162.61      6.70 o 
   4   4   3      786.13      745.54     16.56 o 
   5   4   3      979.75      991.88     18.10 o 
   6   4   3     3874.08     3783.47     38.80 o 
   7   4   3      251.54      300.77     10.68 o 
   8   4   3       41.36       45.84      6.00 o 
   9   4   3       28.11       23.46      5.34 o 
  10   4   3      835.99      893.84     24.37 o 
  11   4   3       10.82       -2.98      5.47 o 
  12   4   3      529.61      554.08     28.57 o 
  13   4   3      179.72      195.34     18.05 o 
  14   4   3      215.87      229.83     23.53 o 
   1   5   3       22.00       40.35      2.75 o 
   2   5   3     1201.04     1198.55     13.35 o 
   3   5   3     1135.52     1261.50     18.12 o 
   4   5   3      394.44      348.34     11.80 o 
   5   5   3      478.44      476.85     16.14 o 
   6   5   3      587.80      601.93     13.31 o 
   7   5   3      538.72      559.90     13.49 o 
   8   5   3     1304.76     1226.01     24.46 o 
   9   5   3      144.13      132.00     11.26 o 
  10   5   3      405.99      438.51     19.69 o 
  11   5   3      128.15      132.58     12.70 o 
  12   5   3      105.79       90.91     11.77 o 
  13   5   3       83.30       69.55     11.15 o 
  14   5   3      579.52      542.15     44.90 o 
   0   6   3     6739.16     7487.94     71.03 o 
   1   6   3       91.58      104.22      4.59 o 
   2   6   3       58.95       87.28      4.23 o 
   3   6   3      526.82      519.55     13.47 o 
   4   6   3       61.65       30.48      4.08 o 
   5   6   3       99.80      124.20      7.58 o 
   6   6   3       25.38       12.81      4.75 o 
   7   6   3       38.39       23.29      8.76 o 
   8   6   3      461.11      458.17     15.61 o 
   9   6   3       16.19        8.75      5.50 o 
  10   6   3      206.09      210.12     15.18 o 
  11   6   3       29.94       17.92      7.77 o 
  12   6   3      205.83      228.42     17.66 o 
  13   6   3        7.04        4.67     11.30 o 
   1   7   3      124.82      113.94      5.45 o 
   2   7   3      109.91      135.94      5.75 o 
   3   7   3       53.72       67.62      5.08 o 
   4   7   3       84.89       98.70      6.87 o 
   5   7   3      361.18      326.86     16.42 o 
   6   7   3      933.17      897.39     22.15 o 
   7   7   3     1530.90     1368.27     26.73 o 
   8   7   3        0.00        2.04      4.17 o 
   9   7   3     1125.99     1051.41     27.47 o 
  10   7   3       34.00       26.06      7.28 o 
  11   7   3       68.12       50.97     11.09 o 
  12   7   3       31.18       32.46      9.86 o 
  13   7   3       40.26       15.30     14.20 o 
   0   8   3        1.60        1.85      2.65 o 
   1   8   3      180.60      186.92      7.06 o 
   2   8   3       96.42       97.58      5.31 o 
   3   8   3       92.00       90.24      5.81 o 
   4   8   3      933.34      923.58     20.24 o 
   5   8   3     1463.42     1439.44     29.25 o 
   6   8   3     1261.39     1239.15     25.40 o 
   7   8   3     1021.29      955.45     23.18 o 
   8   8   3       15.35       18.04      5.54 o 
   9   8   3      174.98      144.75     11.82 o 
  10   8   3       75.28       68.06     17.41 o 
  11   8   3       21.30       21.84     14.30 o 
  12   8   3       64.88      102.66     22.67 o 
   1   9   3       29.91       35.51      3.74 o 
   2   9   3     4559.97     4617.79     37.06 o 
   3   9   3      404.96      385.96     12.33 o 
   4   9   3      288.51      260.36     13.66 o 
   5   9   3      301.73      259.33     15.20 o 
   6   9   3      515.54      516.88     18.54 o 
   7   9   3      534.30      563.14     22.04 o 
   8   9   3      294.24      307.98     16.75 o 
   9   9   3      191.72      161.31     23.20 o 
  10   9   3      146.44      154.69     16.77 o 
  11   9   3        0.22       -1.76     11.98 o 
  12   9   3        0.93       -2.12     11.42 o 
   0  10   3     2952.82     3068.42     39.61 o 
   1  10   3     2164.01     2158.41     23.49 o 
   2  10   3      223.40      223.61      9.24 o 
   3  10   3     1401.62     1380.03     28.78 o 
   4  10   3      351.94      340.83     14.68 o 
   5  10   3       51.02       39.83      6.68 o 
   6  10   3     1339.66     1324.99     28.73 o 
   7  10   3      458.64      481.47     23.84 o 
   8  10   3        9.10       15.40      7.10 o 
   9  10   3       65.39       63.81     10.64 o 
  10  10   3      570.20      549.70     44.49 o 
  11  10   3        2.44        6.87     13.42 o 
   1  11   3       99.02       90.78      5.77 o 
   2  11   3     1807.87     1918.05     26.46 o 
   3  11   3       25.72       15.22      4.21 o 
   4  11   3      769.25      801.17     19.98 o 
   5  11   3       84.15       80.56      9.30 o 
   6  11   3      672.18      716.37     24.83 o 
   7  11   3        0.06       -2.66      6.25 o 
   8  11   3      360.69      385.74     26.88 o 
   9  11   3       43.54       40.18     12.51 o 
  10  11   3      159.80      171.37     27.31 o 
   0  12   3     1074.32     1122.57     30.84 o 
   1  12   3       33.67       44.17      6.46 o 
   2  12   3       41.78       52.92      6.99 o 
   3  12   3        3.24        7.43      4.54 o 
   4  12   3     1043.80     1172.53     23.68 o 
   5  12   3       12.43        8.57      6.44 o 
   6  12   3      495.87      509.47     23.01 o 
   7  12   3       44.99       37.44      8.40 o 
   8  12   3       39.88       15.98     10.83 o 
   9  12   3        4.88       -2.22      9.60 o 
   1  13   3        1.18        2.07      4.93 o 
   2  13   3      221.18      204.73     12.70 o 
   3  13   3      151.72      143.65     11.23 o 
   4  13   3      190.16      201.33     13.90 o 
   5  13   3       77.90       86.34     10.02 o 
   6  13   3        7.02        9.45      6.27 o 
   7  13   3        0.58        2.19      7.08 o 
   8  13   3       65.49      102.13     14.62 o 
   0  14   3        1.30        0.26     11.73 o 
   1  14   3      146.72      148.72     16.96 o 
   2  14   3        7.16        6.13      7.03 o 
   3  14   3       56.40       58.61     13.44 o 
   4  14   3       39.89       23.62      8.83 o 
   5  14   3        0.42       -1.10      6.86 o 
   6  14   3      105.17      115.68     13.61 o 
   1  15   3       56.40       38.65     12.25 o 
   2  15   3        6.10        0.53     10.22 o 
   3  15   3       93.50       56.58     52.91 o 
   4  15   3       79.63       59.84     44.82 o 
   1   0   4      143.11      143.56      6.73 o 
   2   0   4    53502.27    54126.09   1904.85 o 
   3   0   4     9538.37     9585.53    131.03 o 
   4   0   4     2983.75     2992.55     42.01 o 
   5   0   4        0.43        2.92      4.14 o 
   6   0   4     3548.15     3532.49     65.90 o 
   7   0   4     1518.20     1599.78     32.74 o 
   8   0   4        3.39        2.59      5.05 o 
   9   0   4       69.62       69.60      9.54 o 
  10   0   4     1488.83     1499.56     47.33 o 
  11   0   4      192.35      189.69     25.13 o 
  12   0   4        0.11        0.49      8.85 o 
  13   0   4      690.54      696.34     37.88 o 
  14   0   4      252.45      271.63     43.04 o 
   1   1   4      181.08      161.34      6.27 o 
   2   1   4    14993.54    14970.27    160.21 o 
   3   1   4      638.91      653.08     16.10 o 
   4   1   4      902.46     1058.70     17.04 o 
   5   1   4     1741.71     1717.86     22.19 o 
   6   1   4      401.39      398.19     11.93 o 
   7   1   4     1585.45     1469.13     23.16 o 
   8   1   4      922.30      870.23     16.23 o 
   9   1   4      966.84     1088.44     19.41 o 
  10   1   4      342.44      324.73     16.86 o 
  11   1   4      295.95      292.08     21.75 o 
  12   1   4      387.19      454.70     24.12 o 
  13   1   4      174.20      199.87     20.21 o 
  14   1   4       49.52       60.73     13.84 o 
   0   2   4     1338.93     1306.31     39.66 o 
   1   2   4       36.54       17.18      2.36 o 
   2   2   4      107.70      120.42      6.87 o 
   3   2   4      873.20      797.93     21.05 o 
   4   2   4      147.80      157.95      6.98 o 
   5   2   4     1642.32     1680.48     22.12 o 
   6   2   4     2554.61     2687.39     28.43 o 
   7   2   4     2197.25     2296.83     26.99 o 
   8   2   4       33.69       26.50      4.32 o 
   9   2   4      176.65      177.01     10.59 o 
  10   2   4      712.96      673.71     18.09 o 
  11   2   4       49.31       41.94      6.87 o 
  12   2   4        2.73       -5.38      6.58 o 
  13   2   4      158.22      170.61     19.53 o 
  14   2   4        1.16       20.99     13.44 o 
   1   3   4      780.22      811.47     11.09 o 
   2   3   4       24.98       13.57      3.44 o 
   3   3   4     2063.36     2300.62     32.87 o 
   4   3   4      509.34      491.57     14.10 o 
   5   3   4     4416.44     4613.49     49.48 o 
   6   3   4       35.44       45.70      3.75 o 
   7   3   4        0.79       -2.60      2.60 o 
   8   3   4       25.30       25.25      5.61 o 
   9   3   4     1600.40     1587.73     27.27 o 
  10   3   4       30.35       26.13      6.59 o 
  11   3   4      341.30      323.26     24.71 o 
  12   3   4       78.46       71.61     16.48 o 
  13   3   4      129.14      165.42     19.43 o 
  14   3   4       22.42       29.30     11.39 o 
   0   4   4     1846.94     1957.50     30.46 o 
   1   4   4      668.87      732.75     10.27 o 
   2   4   4     4241.23     4503.43     47.46 o 
   3   4   4       43.33       66.31      5.30 o 
   4   4   4       12.18       23.08      4.62 o 
   5   4   4     1356.37     1352.09     22.44 o 
   6   4   4      199.67      203.16     10.48 o 
   7   4   4       51.01       64.31      5.74 o 
   8   4   4       49.49       47.92      5.55 o 
   9   4   4        5.07       18.38      5.66 o 
  10   4   4       17.63        6.06      6.32 o 
  11   4   4        9.32        7.93      5.92 o 
  12   4   4        1.06       -3.29      5.91 o 
  13   4   4        1.30        1.35      7.61 o 
  14   4   4       18.04       25.53     10.64 o 
   1   5   4     2620.61     2459.72     20.53 o 
   2   5   4     3849.36     4154.26     37.66 o 
   3   5   4     3173.63     3361.24     45.91 o 
   4   5   4      782.06      796.26     19.91 o 
   5   5   4        2.95        2.63      2.50 o 
   6   5   4       19.66       11.16      4.12 o 
   7   5   4      665.07      554.27     16.74 o 
   8   5   4      176.36      160.86     10.65 o 
   9   5   4      972.27      855.20     23.61 o 
  10   5   4      251.00      257.48     16.18 o 
  11   5   4       15.67       16.79      6.97 o 
  12   5   4      122.06      118.47     12.75 o 
  13   5   4        0.42        3.91      7.16 o 
  14   5   4       24.75       15.45     12.93 o 
   0   6   4        0.25        4.43      2.11 o 
   1   6   4      191.21      273.43      6.33 o 
   2   6   4      307.71      354.21      7.05 o 
   3   6   4     1549.19     1442.62     34.16 o 
   4   6   4       21.39       18.73      4.09 o 
   5   6   4     1541.06     1342.40     28.83 o 
   6   6   4     2541.77     2456.95     40.52 o 
   7   6   4     4028.63     3929.72     49.09 o 
   8   6   4        1.05        0.61      3.72 o 
   9   6   4      196.73      210.38     16.64 o 
  10   6   4      731.13      649.30     22.35 o 
  11   6   4      266.98      275.48     17.76 o 
  12   6   4      136.04      155.10     14.72 o 
  13   6   4       59.16       65.24     12.48 o 
   1   7   4     2039.75     2107.23     20.71 o 
   2   7   4     1309.54     1198.44     14.61 o 
   3   7   4       52.10       38.65      3.96 o 
   4   7   4     3014.96     2933.78     46.66 o 
   5   7   4     1322.03     1285.09     29.54 o 
   6   7   4      984.45      994.59     34.83 o 
   7   7   4      144.62      131.01      9.89 o 
   8   7   4        8.08        4.48      4.39 o 
   9   7   4       39.82       25.18      6.13 o 
  10   7   4       86.71       71.41     13.48 o 
  11   7   4      712.24      759.01     25.73 o 
  12   7   4      247.73      268.87     22.29 o 
  13   7   4        5.75        0.51     14.62 o 
   0   8   4       71.82       61.16      7.50 o 
   1   8   4      397.01      393.29      9.82 o 
   2   8   4      337.31      368.78     12.21 o 
   3   8   4     1485.47     1405.26     21.61 o 
   4   8   4      769.68      811.88     23.61 o 
   5   8   4        3.88        1.18      4.05 o 
   6   8   4      485.39      505.62     17.87 o 
   7   8   4     1313.89     1244.12     26.69 o 
   8   8   4      169.09      161.61     12.15 o 
   9   8   4      101.10      107.40     14.33 o 
  10   8   4     1756.58     1765.03     50.89 o 
  11   8   4       17.38       37.99     10.52 o 
  12   8   4       14.10       17.57     14.91 o 
   1   9   4       64.09       61.07      4.42 o 
   2   9   4      147.34      159.78      7.69 o 
   3   9   4      172.69      231.76     18.50 o 
   4   9   4      704.75      655.40     20.50 o 
   5   9   4      715.29      691.38     21.23 o 
   6   9   4       32.69       31.41      6.79 o 
   7   9   4       86.39       91.41      9.45 o 
   8   9   4     1075.16     1086.40     26.76 o 
   9   9   4       26.37       32.31      7.43 o 
  10   9   4      179.41      180.62     18.30 o 
  11   9   4      116.70      167.25     38.75 o 
  12   9   4        5.59       -0.70     13.89 o 
   0  10   4     2946.41     3158.14     42.38 o 
   1  10   4       22.81       23.02      4.62 o 
   2  10   4      288.25      298.67     11.94 o 
   3  10   4       26.62       23.94      5.09 o 
   4  10   4        1.12        6.61      4.46 o 
   5  10   4      696.90      681.89     22.65 o 
   6  10   4       12.28        5.71      5.14 o 
   7  10   4       40.17       46.46      8.00 o 
   8  10   4       35.13       21.27      7.83 o 
   9  10   4      236.81      251.84     18.52 o 
  10  10   4        0.79       18.30     14.45 o 
  11  10   4      150.89       88.66     60.46 o 
   1  11   4      146.79      134.03      8.18 o 
   2  11   4      258.54      232.33     10.82 o 
   3  11   4      264.72      269.52     12.59 o 
   4  11   4       42.47       43.08      7.45 o 
   5  11   4      691.04      663.14     20.71 o 
   6  11   4       39.43       45.70      7.48 o 
   7  11   4      154.89      148.77     14.44 o 
   8  11   4      223.75      220.27     17.72 o 
   9  11   4      144.74      165.95     21.01 o 
  10  11   4        0.02       -8.03     14.74 o 
   0  12   4       14.00        9.81      7.43 o 
   1  12   4      230.14      238.82     13.12 o 
   2  12   4       10.53       12.12      5.06 o 
   3  12   4      122.65      129.95      9.45 o 
   4  12   4       14.82       11.51      5.26 o 
   5  12   4      205.63      201.48     14.57 o 
   6  12   4      232.80      240.30     16.47 o 
   7  12   4       18.83       18.51      6.96 o 
   8  12   4       28.04       40.18     12.42 o 
   9  12   4      211.20      207.16     23.58 o 
   1  13   4      156.13      177.90     14.57 o 
   2  13   4      403.39      402.54     28.74 o 
   3  13   4        0.03        0.38      5.83 o 
   4  13   4      199.78      213.24     15.12 o 
   5  13   4      269.93      277.68     22.81 o 
   6  13   4      228.87      197.59     16.94 o 
   7  13   4      161.13      184.11     18.91 o 
   8  13   4       44.50       48.00     11.72 o 
   0  14   4      382.31      505.83     56.04 o 
   1  14   4      249.99      218.43     21.28 o 
   2  14   4      112.69       94.33     11.90 o 
   3  14   4      232.56      288.32     22.36 o 
   4  14   4       24.47       11.48      8.52 o 
   5  14   4       86.52       69.06     12.79 o 
   6  14   4      391.18      431.62     31.89 o 
   1  15   4       86.53       86.39     15.26 o 
   2  15   4       25.55       13.05      9.84 o 
   3  15   4        4.34       17.46     11.60 o 
   1   1   5     3880.75     4087.22     43.86 o 
   2   1   5     7234.71     7708.61     89.39 o 
   3   1   5       53.52       60.23      6.04 o 
   4   1   5     1740.80     1865.50     24.93 o 
   5   1   5       38.00       50.67      5.02 o 
   6   1   5        6.41        9.57      3.11 o 
   7   1   5      419.81      467.42     14.19 o 
   8   1   5       38.01       33.99      4.74 o 
   9   1   5       40.54       27.77      6.02 o 
  10   1   5       39.08       33.72      6.56 o 
  11   1   5       16.21       15.26      6.46 o 
  12   1   5        1.86       -0.28      6.53 o 
  13   1   5       97.94      107.52     15.82 o 
  14   1   5        0.50        1.75      8.55 o 
   0   2   5        2.27       -0.64      8.64 o 
   1   2   5      843.83      900.42     14.15 o 
   2   2   5     2680.30     2733.13     40.07 o 
   3   2   5     5034.14     5022.00     60.07 o 
   4   2   5     1218.32     1247.43     18.98 o 
   5   2   5      221.91      251.36      9.12 o 
   6   2   5      366.83      308.90      9.84 o 
   7   2   5      932.01      847.27     15.08 o 
   8   2   5      176.81      174.90     10.04 o 
   9   2   5     2414.56     2292.40     33.56 o 
  10   2   5        0.20        5.47      4.19 o 
  11   2   5       31.83       26.87      7.32 o 
  12   2   5        1.10       -0.19      7.06 o 
  13   2   5      213.36      253.19     29.54 o 
  14   2   5        9.19       17.59     10.26 o 
   1   3   5     9774.29    10250.47     82.29 o 
   2   3   5      945.61     1123.05     24.21 o 
   3   3   5      510.78      465.96     13.35 o 
   4   3   5      844.10      817.76     18.75 o 
   5   3   5     3519.52     3497.94     40.36 o 
   6   3   5        6.63        0.20      2.77 o 
   7   3   5       31.86       33.10      4.00 o 
   8   3   5      106.47      143.82      8.47 o 
   9   3   5       29.09       29.24      6.60 o 
  10   3   5      312.09      325.73     17.48 o 
  11   3   5     1953.10     1969.81     39.74 o 
  12   3   5      385.73      413.88     24.31 o 
  13   3   5        8.81        4.34      8.45 o 
  14   3   5        1.32       15.44      9.66 o 
   0   4   5     2815.12     3252.40     44.63 o 
   1   4   5      738.02      679.98     10.44 o 
   2   4   5     3363.68     3631.82     41.10 o 
   3   4   5     9010.79     9005.69    127.00 o 
   4   4   5     1191.42     1425.89     35.04 o 
   5   4   5       37.08       49.22      4.35 o 
   6   4   5      614.90      597.12     15.48 o 
   7   4   5     3746.45     3569.41     48.17 o 
   8   4   5      768.60      740.88     18.62 o 
   9   4   5      120.94      106.78     10.24 o 
  10   4   5        0.36        5.96      5.47 o 
  11   4   5        0.10        4.96      6.25 o 
  12   4   5      103.01       87.81     10.77 o 
  13   4   5      936.74      988.99     38.07 o 
  14   4   5       95.46       98.13     25.74 o 
   1   5   5     2616.10     2597.86     26.59 o 
   2   5   5     1285.51     1495.28     21.88 o 
   3   5   5     2852.78     3055.16     43.66 o 
   4   5   5     1304.51     1400.54     25.51 o 
   5   5   5     2092.63     1883.54     34.51 o 
   6   5   5        6.59        6.25      4.25 o 
   7   5   5       53.68       62.31      7.58 o 
   8   5   5      141.08      151.91     10.71 o 
   9   5   5      176.08      156.93     11.41 o 
  10   5   5       11.31        5.52      6.09 o 
  11   5   5     1473.86     1488.11     34.54 o 
  12   5   5        4.76        2.28      6.38 o 
  13   5   5        8.77        0.79      7.66 o 
  14   5   5       57.43       72.42     15.29 o 
   0   6   5      294.98      395.84     10.58 o 
   1   6   5      389.22      347.84      7.35 o 
   2   6   5      570.32      502.82     10.77 o 
   3   6   5     1128.66     1124.80     22.17 o 
   4   6   5      186.96      214.50     13.98 o 
   5   6   5      152.38      106.25     10.56 o 
   6   6   5       52.60       48.76      7.83 o 
   7   6   5      193.59      153.93     10.63 o 
   8   6   5       16.49       13.68      4.79 o 
   9   6   5        0.48        1.99      4.68 o 
  10   6   5       21.77       21.11      7.07 o 
  11   6   5       24.64       25.61      8.04 o 
  12   6   5       48.85       37.19     10.86 o 
  13   6   5       79.47       79.08     12.55 o 
   1   7   5        5.69       11.58      2.10 o 
   2   7   5      387.26      402.01      8.47 o 
   3   7   5        0.80       -2.20      2.83 o 
   4   7   5       77.39       72.98      8.82 o 
   5   7   5        1.52        4.70      3.97 o 
   6   7   5      599.54      503.59     19.15 o 
   7   7   5        0.92        4.04      4.31 o 
   8   7   5        2.43        1.29      4.32 o 
   9   7   5       61.14       65.85      8.51 o 
  10   7   5      316.95      308.14     19.26 o 
  11   7   5       36.64       42.06      9.31 o 
  12   7   5      194.05      197.75     17.03 o 
  13   7   5      153.15      236.98     32.04 o 
   0   8   5       17.30       12.39      4.45 o 
   1   8   5      144.46      132.50      5.64 o 
   2   8   5       10.51        5.94      2.72 o 
   3   8   5      738.26      778.31     20.18 o 
   4   8   5       31.24        8.96      4.57 o 
   5   8   5       19.53       17.15      6.48 o 
   6   8   5        4.53       -2.82      4.22 o 
   7   8   5       86.65       79.03      9.86 o 
   8   8   5       67.63       72.55      9.00 o 
   9   8   5       33.48       23.17      6.73 o 
  10   8   5       15.50       19.82      7.37 o 
  11   8   5       35.45       21.72      8.02 o 
  12   8   5        5.57       26.79     15.19 o 
   1   9   5      895.70      876.50     14.07 o 
   2   9   5      879.38      825.40     16.05 o 
   3   9   5     1385.61     1338.04     28.09 o 
   4   9   5      245.91      232.92     14.52 o 
   5   9   5       92.33      105.58      9.47 o 
   6   9   5       19.00       17.27      7.01 o 
   7   9   5      822.05      789.70     22.30 o 
   8   9   5        0.22        4.02      5.54 o 
   9   9   5      373.42      371.96     22.89 o 
  10   9   5       67.51       69.10     11.37 o 
  11   9   5      542.25      554.80     45.37 o 
  12   9   5       50.90       43.54     18.34 o 
   0  10   5      298.31      295.85     16.54 o 
   1  10   5      100.16       91.30      6.50 o 
   2  10   5        2.56       -1.21      2.99 o 
   3  10   5     3005.82     3064.83     47.34 o 
   4  10   5      343.79      313.71     15.68 o 
   5  10   5       38.31       30.59      6.70 o 
   6  10   5       15.77        2.62      4.47 o 
   7  10   5        2.13       -1.81      5.29 o 
   8  10   5        7.53        0.40      5.33 o 
   9  10   5      556.40      561.32     27.84 o 
  10  10   5       54.78       33.60     11.86 o 
  11  10   5        0.20        8.45     12.91 o 
   1  11   5      580.75      592.57     17.76 o 
   2  11   5       50.05       38.87      5.50 o 
   3  11   5       12.14       14.59      5.18 o 
   4  11   5      465.27      510.15     20.48 o 
   5  11   5     1243.47     1298.91     29.23 o 
   6  11   5       45.77       29.74      6.80 o 
   7  11   5       81.20       63.77      8.97 o 
   8  11   5      104.26       73.04     14.81 o 
   9  11   5       25.18       33.09     12.36 o 
  10  11   5       24.25       23.49     12.05 o 
   0  12   5      266.27      216.63     19.63 o 
   1  12   5     2834.74     2965.83     41.61 o 
   2  12   5        0.49       -3.13      4.75 o 
   3  12   5       55.33       64.05      8.35 o 
   4  12   5       48.00       33.99      7.63 o 
   5  12   5       35.31       31.01      8.11 o 
   6  12   5      110.20      128.58     13.82 o 
   7  12   5      199.37      224.37     16.39 o 
   8  12   5       74.57       94.41     14.33 o 
   9  12   5      434.30      425.92     33.03 o 
   1  13   5      310.59      303.52     18.86 o 
   2  13   5       10.12       11.35      5.62 o 
   3  13   5       99.60      116.48     12.76 o 
   4  13   5       20.97        9.28      8.23 o 
   5  13   5      752.19      773.11     27.44 o 
   6  13   5       15.60       13.65      8.84 o 
   7  13   5        0.11        1.06      6.37 o 
   0  14   5        0.74        0.67      8.34 o 
   1  14   5      686.75      706.17     32.24 o 
   2  14   5       56.63       39.85      8.88 o 
   3  14   5        9.90       11.92      7.13 o 
   4  14   5      166.96      189.15     18.60 o 
   5  14   5      138.56      142.41     25.81 o 
   6  14   5        0.97        5.74      8.09 o 
   1  15   5       48.21       62.97     12.15 o 
   2  15   5       38.77       33.41     23.22 o 
   3  15   5        1.22       -5.45      9.80 o 
   0   0   6     1680.55     1663.81     44.67 o 
   1   0   6     1937.91     2008.88     28.78 o 
   2   0   6    25631.98    26892.50    274.82 o 
   3   0   6        0.76       -0.96      3.24 o 
   4   0   6    13931.88    14229.75    193.36 o 
   5   0   6     2419.89     2621.80     41.19 o 
   6   0   6     3091.96     2970.82    102.93 o 
   7   0   6      253.04      234.51     36.15 o 
   8   0   6     2314.05     2324.03     55.86 o 
   9   0   6       83.51       59.86      9.29 o 
  10   0   6       23.25       30.45     11.32 o 
  11   0   6        1.04       -7.58      7.58 o 
  12   0   6      256.97      273.27     50.31 o 
  13   0   6      366.17      425.49     52.04 o 
  14   0   6      128.68      115.66     31.01 o 
   1   1   6      625.53      742.20     12.03 o 
   2   1   6     7576.96     7666.79     67.20 o 
   3   1   6     2026.06     2292.19     38.16 o 
   4   1   6       74.58       90.52      5.41 o 
   5   1   6     1549.68     1554.12     25.83 o 
   6   1   6       93.48       81.37      6.44 o 
   7   1   6     1909.52     1795.91     44.65 o 
   8   1   6     3546.17     3336.24     43.20 o 
   9   1   6     3588.93     3500.03     50.65 o 
  10   1   6      133.91      128.83     10.71 o 
  11   1   6      139.77      110.70     14.49 o 
  12   1   6      309.87      337.73     25.12 o 
  13   1   6        0.01        0.12      7.70 o 
  14   1   6      746.99      875.55     46.66 o 
   0   2   6     1040.67     1072.42     19.92 o 
   1   2   6     1005.20     1098.21     18.59 o 
   2   2   6       10.33       15.58      3.09 o 
   3   2   6     1457.83     1481.33     28.38 o 
   4   2   6       36.86       41.56      6.91 o 
   5   2   6     1059.08     1125.78     19.38 o 
   6   2   6     3257.68     3193.46     46.84 o 
   7   2   6        1.64        3.35      4.69 o 
   8   2   6      334.90      310.19     13.91 o 
   9   2   6        1.49        1.23      3.92 o 
  10   2   6      125.94      142.73     13.09 o 
  11   2   6      156.37      137.29     22.19 o 
  12   2   6      248.58      253.76     22.08 o 
  13   2   6      193.70      162.97     19.11 o 
  14   2   6        0.20        0.60      8.10 o 
   1   3   6       37.27       43.84      4.22 o 
   2   3   6      309.58      277.16      9.98 o 
   3   3   6     2520.92     2439.51     35.71 o 
   4   3   6     2590.20     2733.31     39.98 o 
   5   3   6      362.93      339.94     13.12 o 
   6   3   6      423.97      402.77     11.96 o 
   7   3   6       51.94       65.02      6.07 o 
   8   3   6       82.29       77.43      8.19 o 
   9   3   6      268.62      239.23     17.33 o 
  10   3   6        9.40        7.71      5.56 o 
  11   3   6       94.29       90.24     10.62 o 
  12   3   6        4.70        4.40      7.91 o 
  13   3   6        0.00        7.38      8.81 o 
  14   3   6       64.00       67.99     13.95 o 
   0   4   6      408.48      472.82     13.52 o 
   1   4   6       28.08       44.29      3.18 o 
   2   4   6     1062.56     1130.49     19.76 o 
   3   4   6     1044.91     1267.44     38.77 o 
   4   4   6      322.16      277.83     12.23 o 
   5   4   6       48.40       28.78      5.56 o 
   6   4   6       96.50       99.02      9.52 o 
   7   4   6        3.10        2.73      5.97 o 
   8   4   6      160.59      173.18     12.03 o 
   9   4   6      131.42      126.06      9.96 o 
  10   4   6       58.14       55.51      8.78 o 
  11   4   6       27.76       22.33      7.45 o 
  12   4   6        5.22        4.63      6.79 o 
  13   4   6       71.08       75.02     14.26 o 
  14   4   6       43.99       50.65     13.29 o 
   1   5   6       24.20        9.95      2.14 o 
   2   5   6     1641.63     1709.95     36.51 o 
   3   5   6       52.48       54.95      6.91 o 
   4   5   6      204.86      194.46     12.17 o 
   5   5   6        0.07       -0.70      3.65 o 
   6   5   6      293.45      317.66     17.01 o 
   7   5   6      284.84      264.73     14.44 o 
   8   5   6     1658.88     1578.96     29.04 o 
   9   5   6        3.96        7.38      4.80 o 
  10   5   6       83.94       86.29     10.49 o 
  11   5   6      153.60      153.26     15.12 o 
  12   5   6      255.29      276.52     18.75 o 
  13   5   6       77.82       98.64     14.46 o 
   0   6   6     3303.21     3532.81     46.46 o 
   1   6   6      572.70      587.89     11.59 o 
   2   6   6       55.52       70.24      5.99 o 
   3   6   6       86.86       98.70      8.04 o 
   4   6   6       68.10       39.89      6.58 o 
   5   6   6        9.30        4.21      3.91 o 
   6   6   6     2368.63     2225.01     41.47 o 
   7   6   6      195.11      194.63     13.11 o 
   8   6   6       58.01       50.44      7.20 o 
   9   6   6       19.98       25.97      7.90 o 
  10   6   6      208.10      204.64     15.55 o 
  11   6   6       34.98       22.62      8.28 o 
  12   6   6      526.71      530.30     26.26 o 
  13   6   6       62.91       65.82     13.78 o 
   1   7   6      319.68      329.16      8.15 o 
   2   7   6      622.30      601.95     12.66 o 
   3   7   6      200.47      172.54     11.06 o 
   4   7   6     2943.27     2982.90     43.22 o 
   5   7   6      298.40      280.35     26.63 o 
   6   7   6      101.62       83.74     12.60 o 
   7   7   6      377.61      341.87     19.69 o 
   8   7   6      555.23      545.15     21.46 o 
   9   7   6      555.82      535.21     19.47 o 
  10   7   6      419.55      443.71     20.76 o 
  11   7   6       38.41       37.66      9.19 o 
  12   7   6      427.21      468.45     25.30 o 
  13   7   6        0.64       -0.70     11.26 o 
   0   8   6     3652.63     3423.86     72.48 o 
   1   8   6        5.54        3.10      2.49 o 
   2   8   6      121.94      101.16      8.09 o 
   3   8   6      170.30      139.93     10.68 o 
   4   8   6     3132.01     3119.44     46.09 o 
   5   8   6     1309.17     1243.07     31.05 o 
   6   8   6      298.86      266.31     17.75 o 
   7   8   6     1237.84     1093.18     27.96 o 
   8   8   6        0.33       -2.64      4.76 o 
   9   8   6      470.18      510.27     27.19 o 
  10   8   6     1080.65     1244.63     44.65 o 
  11   8   6      386.65      386.15     22.55 o 
  12   8   6       68.28       60.76     23.73 o 
   1   9   6       80.74       83.02      7.05 o 
   2   9   6      800.02      844.97     21.63 o 
   3   9   6       48.28       47.03      6.98 o 
   4   9   6     1238.07     1268.79     28.54 o 
   5   9   6      814.31      800.77     34.19 o 
   6   9   6      723.24      686.73     22.31 o 
   7   9   6       86.37      108.73     11.55 o 
   8   9   6      550.65      548.63     21.35 o 
   9   9   6       11.48        4.30      5.57 o 
  10   9   6       22.85       21.11      7.20 o 
  11   9   6      134.58      118.62     23.46 o 
   0  10   6      486.63      421.22     22.97 o 
   1  10   6      210.44      182.22     10.26 o 
   2  10   6       41.47       30.82      5.89 o 
   3  10   6      624.17      609.21     34.53 o 
   4  10   6       27.04       37.30      7.06 o 
   5  10   6        1.60       -2.24      4.39 o 
   6  10   6      167.57      165.61     12.72 o 
   7  10   6      113.61      125.62     11.76 o 
   8  10   6       24.07        6.89      5.62 o 
   9  10   6       43.94       42.54      8.90 o 
  10  10   6       60.71       66.70     14.66 o 
  11  10   6      110.51       79.66     19.87 o 
   1  11   6        2.35       -4.09      4.09 o 
   2  11   6       73.15       51.88     13.39 o 
   3  11   6      322.00      355.24     18.95 o 
   4  11   6        3.59        2.24      4.84 o 
   5  11   6      145.47      133.39     11.60 o 
   6  11   6      289.83      286.15     17.66 o 
   7  11   6       28.06       24.90      6.47 o 
   8  11   6        5.89        4.43      5.51 o 
   9  11   6      160.78      155.68     21.81 o 
  10  11   6       13.88       21.36     12.60 o 
   0  12   6     1690.85     1658.29     57.40 o 
   1  12   6      432.87      414.24     29.05 o 
   2  12   6      143.45      138.25     11.64 o 
   3  12   6       23.13       14.69      6.80 o 
   4  12   6      161.09      166.84     12.97 o 
   5  12   6       94.93       59.39     10.94 o 
   6  12   6      114.01      123.54     11.73 o 
   7  12   6       21.17       18.31      7.83 o 
   8  12   6        9.41        9.63      9.76 o 
   9  12   6        7.16       31.19     16.43 o 
   1  13   6       13.84       15.17      6.68 o 
   2  13   6      611.91      683.77     22.19 o 
   3  13   6       12.69       11.06      6.80 o 
   4  13   6      254.71      247.89     18.10 o 
   5  13   6      132.77      162.15     15.27 o 
   6  13   6      105.59      106.56     18.82 o 
   7  13   6        9.04       -5.44      6.43 o 
   0  14   6     1560.67     1770.43     77.01 o 
   1  14   6      220.89      223.94     17.41 o 
   2  14   6        4.64        5.02      6.42 o 
   3  14   6       31.72       31.13     10.35 o 
   4  14   6       89.88       66.62     13.91 o 
   5  14   6       46.90       26.13     13.78 o 
   1  15   6       27.03       42.95     16.50 o 
   2  15   6      161.78      177.49     21.56 o 
   1   1   7      408.50      422.37      9.30 o 
   2   1   7     1301.81     1386.21     16.54 o 
   3   1   7       56.43      113.02      7.97 o 
   4   1   7     5918.78     6193.25     67.58 o 
   5   1   7       65.17       76.60      5.46 o 
   6   1   7       43.21       54.36      5.97 o 
   7   1   7        0.11       -3.06      3.06 o 
   8   1   7      334.17      355.44     15.84 o 
   9   1   7       19.34       19.41      8.45 o 
  10   1   7        3.14       11.41      6.43 o 
  11   1   7       33.99       40.26     10.55 o 
  12   1   7      294.14      299.21     23.74 o 
  13   1   7      249.87      234.77     34.89 o 
  14   1   7        7.23        8.13     11.66 o 
   0   2   7     2048.07     2098.33     32.51 o 
   1   2   7      361.38      399.93     11.09 o 
   2   2   7      135.59      161.23      9.85 o 
   3   2   7      662.56      740.18     12.55 o 
   4   2   7     8593.24     8488.67    105.53 o 
   5   2   7     1505.70     1527.39     28.59 o 
   6   2   7      127.99       97.48      8.00 o 
   7   2   7      159.71      155.06      9.58 o 
   8   2   7       89.09      101.96      8.70 o 
   9   2   7     1315.91     1230.70     30.16 o 
  10   2   7      290.76      321.29     19.17 o 
  11   2   7      149.26      186.45     19.40 o 
  12   2   7      525.66      570.63     33.11 o 
  13   2   7       15.93       14.76     12.20 o 
  14   2   7       10.92       26.96     24.46 o 
   1   3   7      301.70      286.22      8.81 o 
   2   3   7      540.65      544.28     14.24 o 
   3   3   7     1032.43     1210.32     23.13 o 
   4   3   7     4046.53     4024.29     60.71 o 
   5   3   7     2913.55     2984.17     44.83 o 
   6   3   7       37.96       45.16      6.67 o 
   7   3   7       67.70       53.96      6.70 o 
   8   3   7     2592.80     2425.02     39.12 o 
   9   3   7      214.82      188.24     17.60 o 
  10   3   7       95.19       98.34     12.42 o 
  11   3   7      215.42      254.39     19.01 o 
  12   3   7      118.41      113.42     16.21 o 
  13   3   7       30.06       31.31     11.12 o 
  14   3   7      309.21      328.24     28.18 o 
   0   4   7     9926.06    10002.63    115.75 o 
   1   4   7     1145.81     1145.16     19.58 o 
   2   4   7       51.67       37.54      4.88 o 
   3   4   7      875.92      884.75     18.46 o 
   4   4   7     2102.63     1956.22     34.08 o 
   5   4   7     1321.54     1475.77     30.07 o 
   6   4   7      181.74      159.99     12.21 o 
   7   4   7     5079.40     4893.51     68.14 o 
   8   4   7       41.90       33.75      6.61 o 
   9   4   7        1.46        0.71      4.29 o 
  10   4   7      217.93      218.21     15.08 o 
  11   4   7      224.07      226.42     16.22 o 
  12   4   7      736.19      692.93     27.21 o 
  13   4   7       63.89       73.33     14.75 o 
   1   5   7      779.68      642.27     15.98 o 
   2   5   7      225.34      208.28      9.59 o 
   3   5   7        2.63        8.84      3.69 o 
   4   5   7     1606.00     1530.77     30.64 o 
   5   5   7     1310.47     1200.04     31.34 o 
   6   5   7      936.80      854.97     32.92 o 
   7   5   7      442.63      429.60     18.26 o 
   8   5   7     1175.01     1104.22     26.58 o 
   9   5   7     1235.34     1203.44     26.50 o 
  10   5   7      147.00      145.53     13.03 o 
  11   5   7       70.93       65.95     10.19 o 
  12   5   7       84.81       87.78     11.85 o 
  13   5   7       66.78       51.99     25.44 o 
   0   6   7        2.45        8.05      3.64 o 
   1   6   7      455.92      537.91     10.99 o 
   2   6   7     2199.15     2345.95     31.44 o 
   3   6   7     1249.53     1207.45     24.01 o 
   4   6   7      347.55      371.75     13.65 o 
   5   6   7       11.09        6.37      4.38 o 
   6   6   7      931.00      873.24     25.19 o 
   7   6   7       38.88       49.20      8.12 o 
   8   6   7      418.68      432.57     19.39 o 
   9   6   7       46.21       51.73      8.07 o 
  10   6   7        0.06       -1.12      5.08 o 
  11   6   7       16.04       15.48      7.93 o 
  12   6   7        3.53       11.33      7.11 o 
  13   6   7      209.60      200.04     19.11 o 
   1   7   7        0.63        5.78      2.87 o 
   2   7   7      173.04      166.15     10.25 o 
   3   7   7        3.17       -0.30      3.38 o 
   4   7   7      178.12      216.18     12.91 o 
   5   7   7       17.57       12.41      5.06 o 
   6   7   7      245.71      262.74     16.99 o 
   7   7   7      177.31      170.66     14.28 o 
   8   7   7        7.03        4.23      4.64 o 
   9   7   7      286.44      237.35     15.03 o 
  10   7   7        4.44       -4.83      4.83 o 
  11   7   7      112.45       77.33     17.78 o 
  12   7   7        1.34        9.09      8.37 o 
   0   8   7      975.00      925.82     22.47 o 
   1   8   7      258.90      276.72     12.49 o 
   2   8   7      290.44      315.92     13.64 o 
   3   8   7        1.69        8.88      4.29 o 
   4   8   7      988.73      937.13     23.61 o 
   5   8   7      519.59      502.07     18.35 o 
   6   8   7      232.16      169.97     15.42 o 
   7   8   7      740.58      689.63     28.88 o 
   8   8   7      116.09      108.24     10.42 o 
   9   8   7        1.95        8.86      5.84 o 
  10   8   7        4.31        4.76      6.08 o 
  11   8   7       60.76       46.25     11.43 o 
  12   8   7      113.36       89.69     15.92 o 
   1   9   7     1263.61     1180.67     26.90 o 
   2   9   7       21.95       27.90      6.16 o 
   3   9   7     1967.79     1849.74     34.53 o 
   4   9   7      648.37      653.26     20.51 o 
   5   9   7       41.29       15.05      9.01 o 
   6   9   7       28.94       27.02      6.80 o 
   7   9   7      172.35      157.54     13.79 o 
   8   9   7     1180.39     1130.39     28.21 o 
   9   9   7      149.63      149.79     12.96 o 
  10   9   7      398.71      424.15     21.59 o 
  11   9   7        5.58        3.33      8.88 o 
   0  10   7     2960.63     2865.65     58.62 o 
   1  10   7      553.74      556.25     23.98 o 
   2  10   7       63.31       87.46      9.62 o 
   3  10   7      869.15      806.91     23.33 o 
   4  10   7      378.61      372.95     18.29 o 
   5  10   7      137.57      152.18     12.86 o 
   6  10   7      559.10      535.00     21.08 o 
   7  10   7      222.39      200.84     14.21 o 
   8  10   7        4.03        6.75      6.32 o 
   9  10   7      122.50      153.03     13.62 o 
  10  10   7      256.52      287.44     23.80 o 
   1  11   7       74.99       62.75      8.85 o 
   2  11   7     1714.97     1765.61     36.82 o 
   3  11   7       10.32       12.74      6.37 o 
   4  11   7       26.04       23.46      7.50 o 
   5  11   7       38.52       29.66      6.90 o 
   6  11   7       27.85       31.43      7.41 o 
   7  11   7      501.92      528.81     23.63 o 
   8  11   7      402.53      422.13     23.60 o 
   9  11   7       89.11       70.92     12.80 o 
   0  12   7      453.02      462.95     35.83 o 
   1  12   7       42.23       37.86      7.55 o 
   2  12   7        7.13       10.66      5.54 o 
   3  12   7      169.48      171.05     16.20 o 
   4  12   7       96.32       72.40     13.87 o 
   5  12   7      155.39      154.39     13.14 o 
   6  12   7      493.82      520.16     23.66 o 
   7  12   7      643.93      658.41     27.77 o 
   8  12   7        2.13        7.43      7.87 o 
   1  13   7       55.31       45.45      9.34 o 
   2  13   7      491.43      539.40     23.44 o 
   3  13   7       92.44       82.41     11.40 o 
   4  13   7       58.28       34.08      8.47 o 
   5  13   7      625.99      601.03     31.78 o 
   6  13   7       69.77       63.37     13.51 o 
   7  13   7        4.51        1.72      7.90 o 
   0  14   7      330.68      394.23     77.04 o 
   1  14   7       32.59       36.16     13.41 o 
   2  14   7       89.97      110.03     16.54 o 
   3  14   7       16.71        8.40      7.33 o 
   4  14   7        0.13       -5.97      5.97 o 
   5  14   7        9.66       -0.72      9.02 o 
   0   0   8      527.77      654.81     27.60 o 
   1   0   8     1214.64     1154.37     21.68 o 
   2   0   8       23.80        9.80      2.95 o 
   3   0   8     4184.92     4242.17     55.82 o 
   4   0   8     2911.28     2914.54     55.08 o 
   5   0   8      699.05      745.34     24.69 o 
   6   0   8      555.64      509.54     16.97 o 
   7   0   8      455.52      452.06     21.81 o 
   8   0   8       23.26        8.75      9.17 o 
   9   0   8     1272.32     1251.24     83.68 o 
  10   0   8      153.98      131.64     17.80 o 
  11   0   8      102.00       40.80     19.01 o 
  12   0   8        0.40        0.55     11.80 o 
  13   0   8      845.67      808.61     62.82 o 
  14   0   8       20.55       20.74     19.27 o 
   1   1   8     1734.11     1837.99     23.38 o 
   2   1   8     1941.85     2320.91     24.49 o 
   3   1   8      207.41      200.30      6.48 o 
   4   1   8      253.96      252.57     10.03 o 
   5   1   8     4916.81     4678.93     49.71 o 
   6   1   8        2.09        0.93      3.01 o 
   7   1   8      218.94      199.76     10.92 o 
   8   1   8       27.64       31.52      7.80 o 
   9   1   8      290.64      342.00     22.02 o 
  10   1   8        2.41       -2.03      5.74 o 
  11   1   8     1043.82     1089.88     36.46 o 
  12   1   8       25.41       16.70     11.33 o 
  13   1   8      144.54      172.61     25.29 o 
  14   1   8        7.10        5.25     10.97 o 
   0   2   8       69.35       46.16      5.26 o 
   1   2   8      156.76      125.71      8.65 o 
   2   2   8      459.32      521.38     13.69 o 
   3   2   8     6828.25     7066.85     65.66 o 
   4   2   8     1402.43     1507.39     26.22 o 
   5   2   8      575.65      634.09     15.71 o 
   6   2   8       36.05       44.93      5.84 o 
   7   2   8      504.32      515.23     17.72 o 
   8   2   8      336.64      321.90     17.31 o 
   9   2   8      248.25      241.54     18.89 o 
  10   2   8       84.95      102.20     11.66 o 
  11   2   8        4.33       10.05      9.43 o 
  12   2   8       44.45       47.23     20.50 o 
  13   2   8      475.86      483.95     40.17 o 
  14   2   8       43.21       41.78     15.01 o 
   1   3   8     1389.00     1427.35     22.09 o 
   2   3   8      732.62      748.85     17.40 o 
   3   3   8       39.97       36.33      5.09 o 
   4   3   8      137.51      149.61     11.80 o 
   5   3   8      378.33      339.10     15.63 o 
   6   3   8       86.08       82.94     10.14 o 
   7   3   8      331.91      274.25     15.95 o 
   8   3   8       40.61       53.32      7.96 o 
   9   3   8      191.67      171.25     14.03 o 
  10   3   8       15.07        6.74      5.89 o 
  11   3   8       97.98       89.58     11.82 o 
  12   3   8        0.12       -3.31      7.10 o 
  13   3   8        6.82        8.91     10.98 o 
  14   3   8      123.22      108.75     21.98 o 
   0   4   8     1891.02     2016.95     34.33 o 
   1   4   8      125.92      159.27      8.54 o 
   2   4   8      302.48      351.11     12.49 o 
   3   4   8      799.35      796.27     19.65 o 
   4   4   8        5.08       -0.24      3.10 o 
   5   4   8      127.53      129.20     10.67 o 
   6   4   8      520.57      527.15     18.54 o 
   7   4   8      776.14      738.54     22.98 o 
   8   4   8      165.37      171.76     12.55 o 
   9   4   8       82.25      103.78     12.06 o 
  10   4   8       37.57       34.58      9.05 o 
  11   4   8       18.40       12.66      7.03 o 
  12   4   8       23.82        3.36      8.71 o 
  13   4   8      206.98      215.41     22.53 o 
   1   5   8      323.83      281.44     10.59 o 
   2   5   8      702.90      687.14     18.43 o 
   3   5   8      278.49      279.47     15.81 o 
   4   5   8        4.68        1.56      3.79 o 
   5   5   8     3205.73     3174.97     49.99 o 
   6   5   8      363.88      327.37     18.00 o 
   7   5   8        0.90       -1.22      4.27 o 
   8   5   8      437.95      439.92     25.93 o 
   9   5   8       17.51       14.21      6.09 o 
  10   5   8        9.47       12.13      5.95 o 
  11   5   8      776.28      804.63     28.69 o 
  12   5   8        0.77        8.25      7.55 o 
  13   5   8        0.89        2.53     12.55 o 
   0   6   8      916.26      988.49     23.98 o 
   1   6   8     3379.64     3376.23     36.35 o 
   2   6   8        0.06       -2.78      2.78 o 
   3   6   8     3369.22     3147.30     43.35 o 
   4   6   8     2191.72     2252.68     43.43 o 
   5   6   8     1231.56     1200.59     26.03 o 
   6   6   8      648.82      644.99     22.00 o 
   7   6   8       17.96       19.86      6.05 o 
   8   6   8       40.45       21.08      7.63 o 
   9   6   8     1393.32     1414.98     30.19 o 
  10   6   8       76.12       87.61      9.99 o 
  11   6   8        0.24        5.04      6.58 o 
  12   6   8        2.13        2.83      6.80 o 
  13   6   8      741.08      744.69     41.21 o 
   1   7   8     2772.47     2784.17     45.32 o 
   2   7   8        5.40        6.96      3.43 o 
   3   7   8       23.30       17.74      4.59 o 
   4   7   8      115.29      106.28     13.23 o 
   5   7   8     2177.65     2150.05     37.54 o 
   6   7   8       94.97       74.85      9.86 o 
   7   7   8      350.73      390.67     21.85 o 
   8   7   8      232.94      214.13     15.40 o 
   9   7   8      668.59      718.35     22.00 o 
  10   7   8      243.46      265.81     16.65 o 
  11   7   8      177.69      173.27     15.58 o 
  12   7   8       26.04       10.81     10.56 o 
   0   8   8      285.57      260.32     23.20 o 
   1   8   8      983.79      889.05     19.50 o 
   2   8   8       66.57       63.56      7.89 o 
   3   8   8      753.36      805.80     21.53 o 
   4   8   8      486.49      487.13     17.54 o 
   5   8   8       13.13        5.13      5.56 o 
   6   8   8      278.74      254.88     20.18 o 
   7   8   8      879.06      918.38     29.29 o 
   8   8   8       65.55       62.79     12.04 o 
   9   8   8     1109.18     1109.56     28.30 o 
  10   8   8       38.23       28.40      8.12 o 
  11   8   8       13.26       13.96      8.23 o 
  12   8   8       31.11       13.65      9.91 o 
   1   9   8      616.58      637.22     19.97 o 
   2   9   8      479.69      464.43     20.81 o 
   3   9   8       64.75       48.51      7.28 o 
   4   9   8      202.50      182.58     13.38 o 
   5   9   8      716.06      673.78     21.77 o 
   6   9   8       15.15       18.62      6.72 o 
   7   9   8       26.41       21.48      7.74 o 
   8   9   8       93.31       74.44      9.84 o 
   9   9   8        0.72        6.83      5.50 o 
  10   9   8       54.68       51.08     11.23 o 
  11   9   8      355.12      380.19     26.02 o 
   0  10   8        0.21        3.99      7.26 o 
   1  10   8        3.41       10.97      5.05 o 
   2  10   8        6.63        2.13      4.30 o 
   3  10   8      635.48      670.89     27.50 o 
   4  10   8        2.12       -2.13      4.11 o 
   5  10   8        1.02        4.58      5.04 o 
   6  10   8       63.52       69.26      9.69 o 
   7  10   8      135.29      158.15     12.98 o 
   8  10   8       12.74        8.36      5.77 o 
   9  10   8      131.74      101.46     24.39 o 
  10  10   8        0.70       -5.47      9.06 o 
   1  11   8        2.20        5.15      4.95 o 
   2  11   8       10.79        8.86      7.51 o 
   3  11   8      413.40      466.45     29.89 o 
   4  11   8        2.24        2.86      5.88 o 
   5  11   8      126.64      129.82     14.17 o 
   6  11   8      128.53      125.75     11.92 o 
   7  11   8        0.09       -0.46      5.42 o 
   8  11   8       44.77       28.38      8.58 o 
   9  11   8        0.17       -0.72      5.91 o 
   0  12   8       57.42       28.44     11.55 o 
   1  12   8        4.67       11.42      5.82 o 
   2  12   8       60.51       51.43     11.68 o 
   3  12   8      304.81      268.58     20.38 o 
   4  12   8        0.09       -6.16      6.16 o 
   5  12   8       97.25       99.56     14.42 o 
   6  12   8        3.52        6.04      6.35 o 
   7  12   8       10.97       17.70      8.71 o 
   8  12   8       18.76       36.79     11.53 o 
   1  13   8      422.04      496.25     30.10 o 
   2  13   8       73.00       75.07     12.21 o 
   3  13   8      114.03       87.97     13.47 o 
   4  13   8       20.28       13.80      7.54 o 
   5  13   8      225.77      227.59     20.19 o 
   6  13   8      153.48      167.56     20.78 o 
   0  14   8      164.03      158.84     24.66 o 
   1  14   8      549.23      663.44     39.30 o 
   2  14   8        6.06        8.93      7.13 o 
   3  14   8      540.56      626.39     40.99 o 
   4  14   8       30.14       25.43     11.02 o 
   1   1   9      142.03      148.64      7.31 o 
   2   1   9       20.20       12.41      3.35 o 
   3   1   9      963.84     1099.27     15.75 o 
   4   1   9     4324.48     4468.27     42.58 o 
   5   1   9       31.38       43.65      4.58 o 
   6   1   9     2181.95     2183.85     30.45 o 
   7   1   9      762.01      807.57     29.24 o 
   8   1   9        0.67        5.51      4.09 o 
   9   1   9      247.88      229.08     18.51 o 
  10   1   9        1.06        5.78      6.60 o 
  11   1   9       39.30       59.30     14.91 o 
  12   1   9      170.28      169.72     26.36 o 
  13   1   9      107.04       92.78     20.77 o 
  14   1   9        0.03       -7.88      9.37 o 
   0   2   9     4471.30     4577.01     73.53 o 
   1   2   9        2.76        1.87      2.60 o 
   2   2   9      254.95      304.62     10.91 o 
   3   2   9      290.06      256.71      7.36 o 
   4   2   9      789.99      715.72     12.06 o 
   5   2   9      599.85      536.16     14.69 o 
   6   2   9      951.51      915.88     36.73 o 
   7   2   9     4853.50     4634.63     63.73 o 
   8   2   9       61.62       51.23      7.81 o 
   9   2   9       59.46       40.79      9.67 o 
  10   2   9     1678.62     1762.63     46.39 o 
  11   2   9       15.50       27.99      8.91 o 
  12   2   9       62.69       61.81     12.61 o 
  13   2   9       77.89      100.78     32.49 o 
   1   3   9     1858.47     2022.37     31.59 o 
   2   3   9     1616.22     1518.60     28.17 o 
   3   3   9       31.00       34.41      4.98 o 
   4   3   9     2770.52     2618.34     40.27 o 
   5   3   9      717.11      695.58     25.20 o 
   6   3   9      777.11      796.42     25.90 o 
   7   3   9      472.31      492.70     23.34 o 
   8   3   9     1204.20     1236.78     46.95 o 
   9   3   9      793.81      793.47     25.14 o 
  10   3   9       31.37       50.60     10.53 o 
  11   3   9       23.16       27.34      8.21 o 
  12   3   9       63.45       64.75     12.93 o 
  13   3   9       37.43       12.80      9.79 o 
   0   4   9     4261.40     4476.28    108.40 o 
   1   4   9      155.94      177.69      9.39 o 
   2   4   9       41.50       50.43     11.13 o 
   3   4   9      556.24      500.06     15.89 o 
   4   4   9       17.93        7.12      4.93 o 
   5   4   9      344.16      341.70     16.59 o 
   6   4   9     1452.33     1501.39     37.34 o 
   7   4   9       81.89       94.85     11.85 o 
   8   4   9      289.80      343.70     19.61 o 
   9   4   9      454.03      423.85     34.47 o 
  10   4   9     1464.30     1475.32     33.33 o 
  11   4   9        6.86       13.00      7.78 o 
  12   4   9      178.54      212.41     21.69 o 
  13   4   9      350.63      351.78     28.65 o 
   1   5   9       51.27       54.88      5.54 o 
   2   5   9     1541.07     1473.07     28.76 o 
   3   5   9      153.14      163.45     11.42 o 
   4   5   9       95.35       55.68      7.83 o 
   5   5   9     1784.93     1723.09     41.15 o 
   6   5   9       12.50       10.49      5.69 o 
   7   5   9        7.76       12.51      6.76 o 
   8   5   9     1100.61     1078.82     29.82 o 
   9   5   9      348.93      356.99     21.11 o 
  10   5   9      122.30      127.32     12.43 o 
  11   5   9        0.32       15.33      8.88 o 
  12   5   9      159.95      167.21     17.42 o 
  13   5   9      322.01      297.57     27.56 o 
   0   6   9      720.59      763.09     42.62 o 
   1   6   9       86.80       99.55      7.90 o 
   2   6   9     2876.90     3159.83     47.82 o 
   3   6   9      227.79      220.68     14.10 o 
   4   6   9      598.72      544.29     17.33 o 
   5   6   9      461.61      407.97     16.23 o 
   6   6   9      795.81      775.83     33.06 o 
   7   6   9      429.93      394.63     23.41 o 
   8   6   9      135.03      109.93     11.02 o 
   9   6   9       38.54       21.97      6.86 o 
  10   6   9       50.32       54.56      9.02 o 
  11   6   9      196.76      226.65     19.51 o 
  12   6   9       48.18       62.72     12.01 o 
   1   7   9      413.93      398.91     16.36 o 
   2   7   9      706.04      701.54     18.88 o 
   3   7   9     1477.46     1320.82     27.20 o 
   4   7   9      334.65      295.88     15.75 o 
   5   7   9      884.62      805.35     22.35 o 
   6   7   9       22.79        9.61      8.77 o 
   7   7   9       41.91       53.52      9.74 o 
   8   7   9       61.99       52.92     11.97 o 
   9   7   9       18.34       23.98      8.55 o 
  10   7   9       25.30       30.21      7.57 o 
  11   7   9       39.51       40.63      8.33 o 
  12   7   9      225.56      196.81     29.87 o 
   0   8   9      178.54      203.73     37.97 o 
   1   8   9      395.97      416.97     23.80 o 
   2   8   9        7.53        3.77      3.90 o 
   3   8   9        5.96        2.35      3.77 o 
   4   8   9        5.54       -3.61      4.10 o 
   5   8   9      115.45      124.15     13.35 o 
   6   8   9       23.97       16.57      6.85 o 
   7   8   9        7.27        7.94      5.88 o 
   8   8   9      374.59      374.09     23.27 o 
   9   8   9       62.52       47.38      8.55 o 
  10   8   9       23.24       22.34      9.72 o 
  11   8   9       16.26       18.57     11.38 o 
   1   9   9       32.80       25.73      6.57 o 
   2   9   9       28.83       20.16      6.53 o 
   3   9   9       64.03       42.12      7.60 o 
   4   9   9     1226.12     1212.11     29.48 o 
   5   9   9      236.30      238.77     19.89 o 
   6   9   9      487.26      463.99     26.98 o 
   7   9   9      280.58      308.40     22.72 o 
   8   9   9      591.75      653.05     22.38 o 
   9   9   9       63.51       58.09      9.38 o 
  10   9   9        1.94        2.50      7.10 o 
  11   9   9      304.02      358.47     25.30 o 
   0  10   9      970.74      990.15     42.58 o 
   1  10   9     1046.77     1032.82     30.82 o 
   2  10   9      325.23      312.47     18.14 o 
   3  10   9       29.85       23.63      7.36 o 
   4  10   9      451.37      449.30     21.53 o 
   5  10   9      700.02      680.43     23.28 o 
   6  10   9      733.12      702.18     24.37 o 
   7  10   9      559.08      570.00     24.71 o 
   8  10   9        1.81        3.83      5.22 o 
   9  10   9       80.91       85.81     14.24 o 
  10  10   9      288.66      323.06     21.99 o 
   1  11   9      553.86      544.61     26.24 o 
   2  11   9     1648.11     1686.27     37.21 o 
   3  11   9      140.36       94.28     12.30 o 
   4  11   9      115.13      116.73     20.44 o 
   5  11   9      472.72      477.30     27.24 o 
   6  11   9       25.27       11.21      6.73 o 
   7  11   9        3.06        4.92      6.06 o 
   8  11   9     1346.45     1481.89     42.43 o 
   9  11   9       80.36      102.01     13.86 o 
   0  12   9      195.05      238.81     95.33 o 
   1  12   9      100.56       92.01     12.42 o 
   2  12   9      186.16      146.58     13.53 o 
   3  12   9      298.34      288.15     21.49 o 
   4  12   9      476.12      516.99     29.13 o 
   5  12   9       24.86       12.74      7.85 o 
   6  12   9      343.81      359.71     25.07 o 
   7  12   9       31.80       12.06      7.54 o 
   8  12   9       12.88       17.91     15.54 o 
   1  13   9      107.85      128.24     14.93 o 
   2  13   9       44.74       33.33     10.42 o 
   3  13   9        2.57       -6.30      6.30 o 
   4  13   9      215.55      192.79     27.19 o 
   5  13   9       10.57       -8.57      9.09 o 
   6  13   9       26.65       11.04      9.61 o 
   0  14   9       15.64       11.27     10.87 o 
   1  14   9      282.87      305.07     22.99 o 
   2  14   9        3.74        7.89     11.07 o 
   3  14   9       63.73       56.89     13.70 o 
   0   0  10    12043.55    11979.01    237.54 o 
   1   0  10     8317.62     9119.29    133.30 o 
   2   0  10       57.93      101.22      8.02 o 
   3   0  10      613.24      770.14     19.89 o 
   4   0  10      461.17      526.21     18.78 o 
   5   0  10      227.85      218.88     18.54 o 
   6   0  10     2790.49     2869.51     48.03 o 
   7   0  10       36.49       64.71      8.44 o 
   8   0  10      346.99      352.52     22.48 o 
   9   0  10      420.07      393.04     45.21 o 
  10   0  10     1388.71     1382.33     73.61 o 
  11   0  10        0.20        8.10     12.61 o 
  12   0  10      329.16      301.77     45.52 o 
  13   0  10       95.97       99.60     29.45 o 
   1   1  10        2.68        0.81      2.22 o 
   2   1  10     1629.72     1544.19     22.75 o 
   3   1  10      296.59      316.13      8.36 o 
   4   1  10     3019.96     3054.56     32.71 o 
   5   1  10      100.19      102.59      6.26 o 
   6   1  10     3498.03     3457.65     42.17 o 
   7   1  10     1363.90     1338.45     28.80 o 
   8   1  10      743.18      693.13     21.28 o 
   9   1  10      743.69      757.94     28.51 o 
  10   1  10       79.73       70.54     15.12 o 
  11   1  10       51.68       60.62     15.32 o 
  12   1  10      107.42      125.95     53.52 o 
  13   1  10       16.14       33.59     13.89 o 
   0   2  10     4702.11     4969.09     66.81 o 
   1   2  10      470.90      480.97     11.70 o 
   2   2  10        0.05        1.04      2.65 o 
   3   2  10      447.73      418.15     11.07 o 
   4   2  10     2553.89     2511.35     27.98 o 
   5   2  10       67.38       70.94      5.72 o 
   6   2  10        3.51        6.16      4.36 o 
   7   2  10        7.16        8.12      5.02 o 
   8   2  10       50.62       67.09      8.94 o 
   9   2  10      193.77      240.05     16.39 o 
  10   2  10      205.21      160.92     17.07 o 
  11   2  10       20.86       13.28      9.05 o 
  12   2  10      348.96      413.15     57.63 o 
  13   2  10      163.87      184.54     26.87 o 
   1   3  10      365.81      431.17     19.59 o 
   2   3  10      327.35      353.18     12.77 o 
   3   3  10      244.40      191.36     11.48 o 
   4   3  10        0.93        3.37      3.20 o 
   5   3  10      518.98      494.00     27.39 o 
   6   3  10      732.22      749.61     25.60 o 
   7   3  10       65.72       37.57      7.87 o 
   8   3  10      323.61      322.06     18.49 o 
   9   3  10       31.79       19.94      6.83 o 
  10   3  10       50.75       55.36     11.59 o 
  11   3  10       70.19       58.61     12.76 o 
  12   3  10        2.54        1.74      7.56 o 
  13   3  10      105.33      131.35     25.95 o 
   0   4  10     1610.91     1689.10     32.47 o 
   1   4  10       13.38        2.84      2.12 o 
   2   4  10       72.80       57.31      6.78 o 
   3   4  10        0.06       -2.10      2.10 o 
   4   4  10      539.43      557.61     33.96 o 
   5   4  10        0.87        1.37      4.06 o 
   6   4  10      285.32      288.49     19.38 o 
   7   4  10        0.22        2.12      4.91 o 
   8   4  10       35.56       28.02      7.10 o 
   9   4  10       18.21        6.88      5.36 o 
  10   4  10      202.66      238.74     18.10 o 
  11   4  10      231.83      231.88     22.55 o 
  12   4  10      205.12      206.04     21.82 o 
  13   4  10       68.45       54.69     17.32 o 
   1   5  10        0.48       -2.08      2.08 o 
   2   5  10     1580.98     1546.31     30.23 o 
   3   5  10      614.83      567.51     18.27 o 
   4   5  10        0.16        3.71      4.09 o 
   5   5  10     1374.15     1387.59     31.11 o 
   6   5  10      303.60      279.98     17.05 o 
   7   5  10        0.51        5.42      5.53 o 
   8   5  10        6.28       13.19      6.56 o 
   9   5  10      283.35      306.07     27.41 o 
  10   5  10      653.97      632.92     25.31 o 
  11   5  10        5.61        7.76      7.12 o 
  12   5  10       14.18       14.35      8.27 o 
   0   6  10     1053.76      991.43     36.11 o 
   1   6  10     1838.47     1768.61     35.61 o 
   2   6  10      371.70      418.07     27.06 o 
   3   6  10      223.51      177.72     12.81 o 
   4   6  10     1560.20     1448.85     32.00 o 
   5   6  10        5.19        3.96      4.42 o 
   6   6  10      703.17      663.56     22.59 o 
   7   6  10      227.06      244.39     20.14 o 
   8   6  10       30.13       41.48     16.19 o 
   9   6  10       31.70       37.77      8.91 o 
  10   6  10      808.56      833.02     42.59 o 
  11   6  10       17.14       13.79      6.96 o 
  12   6  10      191.53      175.67     18.07 o 
   1   7  10      124.21      100.04     12.03 o 
   2   7  10     5467.17     5416.05     72.34 o 
   3   7  10       10.18        6.45      3.96 o 
   4   7  10      242.38      342.99     20.25 o 
   5   7  10      467.46      482.73     21.31 o 
   6   7  10      104.07       89.74     10.70 o 
   7   7  10      521.94      514.18     28.64 o 
   8   7  10      334.92      383.02     34.41 o 
   9   7  10      902.01      965.03     40.58 o 
  10   7  10       12.36       11.94      9.69 o 
  11   7  10        0.43       -2.15      6.75 o 
  12   7  10      233.04      244.50     24.66 o 
   0   8  10        5.43        7.89      6.41 o 
   1   8  10      496.38      434.63     19.94 o 
   2   8  10      414.82      382.71     20.91 o 
   3   8  10       16.51       19.62      7.05 o 
   4   8  10       81.29       96.14     12.54 o 
   5   8  10      159.34      138.68     11.93 o 
   6   8  10     2575.22     2641.79     62.26 o 
   7   8  10      217.13      232.68     16.28 o 
   8   8  10      113.60      115.93     12.31 o 
   9   8  10      114.75       99.42     11.65 o 
  10   8  10      383.17      395.82     23.10 o 
  11   8  10      114.20       87.20     13.71 o 
   1   9  10       28.15       26.30      8.01 o 
   2   9  10     1221.89     1133.38     31.86 o 
   3   9  10        0.00        1.58      5.63 o 
   4   9  10       12.62        9.87      7.68 o 
   5   9  10       23.89       18.30      6.18 o 
   6   9  10        3.44        8.99      5.71 o 
   7   9  10       30.31       19.28      7.30 o 
   8   9  10      335.75      340.96     20.64 o 
   9   9  10       25.51       32.12      7.56 o 
  10   9  10       15.00       19.54      7.90 o 
   0  10  10      808.38      830.20     89.32 o 
   1  10  10     1045.99     1038.26     31.55 o 
   2  10  10       46.91       28.28      7.82 o 
   3  10  10      244.01      214.62     28.96 o 
   4  10  10      426.96      456.90     40.01 o 
   5  10  10       19.38        4.49      5.98 o 
   6  10  10       33.61       32.32      7.93 o 
   7  10  10       18.90       14.74      6.90 o 
   8  10  10       25.50       34.41      9.10 o 
   9  10  10       88.82      124.66     13.63 o 
   1  11  10      185.22      187.71     21.67 o 
   2  11  10       96.35      118.04     13.60 o 
   3  11  10      497.26      448.66     30.08 o 
   4  11  10       76.20       69.91     11.42 o 
   5  11  10      151.47      111.82     13.68 o 
   6  11  10        8.11        9.80      7.40 o 
   7  11  10        0.65       -2.40      6.85 o 
   8  11  10        1.06       10.24      7.54 o 
   0  12  10       65.27       57.29     14.86 o 
   1  12  10        0.32       -4.37      5.09 o 
   2  12  10       15.71       13.12      8.61 o 
   3  12  10        2.71        5.48      7.45 o 
   4  12  10       83.18       78.53     12.61 o 
   5  12  10        0.97        7.95      7.08 o 
   6  12  10      223.79      251.68     25.14 o 
   7  12  10        3.93       -3.82      8.41 o 
   1  13  10        1.00       -0.34      6.21 o 
   2  13  10      763.16      794.81     40.75 o 
   3  13  10       96.06       73.72     14.92 o 
   4  13  10        7.95       11.03      7.60 o 
   5  13  10      145.63      182.60     21.67 o 
   0  14  10      608.15      689.94     51.35 o 
   1  14  10       17.89       16.51      8.23 o 
   2  14  10      236.58      248.17     24.90 o 
   1   1  11      146.79      126.47      7.50 o 
   2   1  11       29.50       27.32      4.05 o 
   3   1  11      455.04      464.73     15.28 o 
   4   1  11      191.12      200.72      7.89 o 
   5   1  11       62.31       62.82      5.15 o 
   6   1  11      859.63      946.86     27.59 o 
   7   1  11      602.83      608.84     19.43 o 
   8   1  11        5.75        2.79      4.82 o 
   9   1  11        9.16       11.82      9.30 o 
  10   1  11        5.46        5.16     14.52 o 
  11   1  11      600.67      657.97     78.17 o 
  12   1  11        3.88       19.57     16.84 o 
  13   1  11      139.94      119.32     22.54 o 
   0   2  11     3938.04     4092.53    102.87 o 
   1   2  11      717.91      738.08     15.44 o 
   2   2  11      266.46      276.43      9.87 o 
   3   2  11     1553.58     1522.96     23.74 o 
   4   2  11      368.03      376.44     13.99 o 
   5   2  11        5.12        4.88      3.72 o 
   6   2  11     1442.82     1391.64     32.07 o 
   7   2  11     1590.31     1544.80     38.56 o 
   8   2  11       99.21      102.89     10.85 o 
   9   2  11      490.47      495.57     20.65 o 
  10   2  11      162.65      190.75     18.36 o 
  11   2  11        7.72        2.88     16.53 o 
  12   2  11       41.39       25.28     12.86 o 
  13   2  11      151.45      175.45     26.55 o 
   1   3  11     4021.06     4078.87     45.75 o 
   2   3  11      747.16      796.32     19.92 o 
   3   3  11      579.57      576.86     17.52 o 
   4   3  11       13.58       17.94      5.03 o 
   5   3  11     1548.63     1405.92     29.85 o 
   6   3  11      340.88      266.00     15.67 o 
   7   3  11      196.75      246.37     18.56 o 
   8   3  11      395.62      411.26     24.66 o 
   9   3  11       20.49       27.65      7.69 o 
  10   3  11       82.76       74.12     16.60 o 
  11   3  11     1528.67     1589.73     47.54 o 
  12   3  11       18.08       29.03     13.75 o 
  13   3  11       52.92       34.06     14.85 o 
   0   4  11     1703.94     1801.68     34.80 o 
   1   4  11      802.60      753.87     20.79 o 
   2   4  11     1453.74     1471.50     29.22 o 
   3   4  11     4935.09     5043.01     65.72 o 
   4   4  11       55.33       51.37      6.91 o 
   5   4  11      671.51      599.31     19.95 o 
   6   4  11      992.82      886.70     24.94 o 
   7   4  11        0.34       10.96      6.67 o 
   8   4  11       95.10       80.73     10.34 o 
   9   4  11     1978.19     1950.81     42.61 o 
  10   4  11      114.24       94.40     14.65 o 
  11   4  11       51.28       46.01     10.50 o 
  12   4  11       10.78        0.82      8.18 o 
   1   5  11     1537.11     1368.29     36.22 o 
   2   5  11      130.94      114.97      9.76 o 
   3   5  11      929.65      833.26     34.92 o 
   4   5  11       53.22       76.36     13.25 o 
   5   5  11     1220.54     1147.33     28.48 o 
   6   5  11      588.52      531.94     20.25 o 
   7   5  11      158.68      182.38     14.69 o 
   8   5  11       71.73       79.21     12.68 o 
   9   5  11      265.91      283.94     19.60 o 
  10   5  11       23.78       32.95     10.69 o 
  11   5  11      673.18      685.45     27.90 o 
  12   5  11       11.76       10.87      9.63 o 
   0   6  11      208.20      260.23     51.37 o 
   1   6  11     2239.71     2222.17     41.58 o 
   2   6  11       29.22       24.08      5.64 o 
   3   6  11      144.54      131.11     11.05 o 
   4   6  11       16.24       10.76      4.75 o 
   5   6  11       65.38       38.01      7.59 o 
   6   6  11      126.29       99.77     11.10 o 
   7   6  11      172.62      184.53     15.26 o 
   8   6  11       71.29       66.88     15.01 o 
   9   6  11       99.28       88.75     12.08 o 
  10   6  11        4.54       15.35      7.92 o 
  11   6  11      174.02      165.95     15.04 o 
  12   6  11      183.29      216.35     22.66 o 
   1   7  11       28.38       22.49      5.80 o 
   2   7  11      999.80      975.21     32.12 o 
   3   7  11       25.16       27.00      6.57 o 
   4   7  11       81.63       74.45      9.33 o 
   5   7  11       17.92        8.29      6.99 o 
   6   7  11      172.42      155.78     14.19 o 
   7   7  11      172.50      179.24     17.24 o 
   8   7  11      203.54      153.33     18.22 o 
   9   7  11       60.24       65.56      9.60 o 
  10   7  11       38.25       32.36     11.58 o 
  11   7  11       44.84       26.53      9.31 o 
   0   8  11      550.86      548.17     30.18 o 
   1   8  11        2.08        3.73      4.47 o 
   2   8  11       32.53       30.54      8.51 o 
   3   8  11      701.28      670.65     28.13 o 
   4   8  11       53.16       65.56      9.96 o 
   5   8  11        5.28        6.73      5.37 o 
   6   8  11      114.36      108.78     20.28 o 
   7   8  11       53.18       59.43     12.37 o 
   8   8  11        1.90        0.42      5.59 o 
   9   8  11       27.37       15.84      7.42 o 
  10   8  11      223.36      182.74     16.06 o 
  11   8  11       57.82       68.73     15.59 o 
   1   9  11        7.79        1.73      5.04 o 
   2   9  11       67.19       60.95     11.23 o 
   3   9  11      337.47      298.50     33.90 o 
   4   9  11       58.88       71.96     18.72 o 
   5   9  11     1478.58     1523.56     38.34 o 
   6   9  11        1.20        1.18      5.90 o 
   7   9  11      141.04      155.27     23.69 o 
   8   9  11      139.27      150.31     17.78 o 
   9   9  11       62.56       73.44     10.98 o 
  10   9  11        0.69        2.66      6.62 o 
   0  10  11       59.34       30.92     11.31 o 
   1  10  11      442.96      436.98     31.94 o 
   2  10  11      137.83      113.30     15.27 o 
   3  10  11      969.05      946.94     36.18 o 
   4  10  11        4.32        0.97      6.57 o 
   5  10  11      156.66      169.95     19.10 o 
   6  10  11        0.52        2.05      6.23 o 
   7  10  11      569.56      614.77     32.33 o 
   8  10  11      131.28      137.16     15.77 o 
   9  10  11      139.94      162.75     20.11 o 
   1  11  11      893.42      921.33     31.39 o 
   2  11  11       55.32       53.23     14.80 o 
   3  11  11      131.50      132.47     17.66 o 
   4  11  11      176.59      193.56     24.86 o 
   5  11  11      797.66      873.23     39.81 o 
   6  11  11       28.22       19.60      9.39 o 
   7  11  11       40.64       13.40      9.76 o 
   8  11  11        9.08        3.30      7.72 o 
   0  12  11        6.22        7.37     11.11 o 
   1  12  11       50.55       49.82     11.54 o 
   2  12  11        4.71       15.36      9.09 o 
   3  12  11      822.58      753.06     34.95 o 
   4  12  11       12.05       26.06     11.51 o 
   5  12  11       74.18       80.74     14.95 o 
   6  12  11       11.93       -3.57      7.30 o 
   1  13  11      571.49      649.83     33.77 o 
   2  13  11       30.36       43.81     11.96 o 
   3  13  11      324.75      356.45     29.38 o 
   4  13  11      118.95      130.77     24.44 o 
   5  13  11        2.54       -0.81     10.21 o 
   0  14  11      343.97      374.11     37.12 o 
   0   0  12     1619.42     1688.32     58.46 o 
   1   0  12       98.27      125.29     21.41 o 
   2   0  12      476.02      472.07     22.95 o 
   3   0  12     1156.21     1149.68     34.07 o 
   4   0  12      250.65      228.77     11.87 o 
   5   0  12     2093.72     2198.50     39.71 o 
   6   0  12     3086.00     3198.51     52.47 o 
   7   0  12     1382.17     1250.57     63.56 o 
   8   0  12      151.73      130.24     26.13 o 
   9   0  12      364.83      392.83     46.85 o 
  10   0  12     1477.95     1536.01     80.57 o 
  11   0  12      566.81      607.49     52.01 o 
  12   0  12       52.41       42.47     20.79 o 
  13   0  12       48.56       -1.39     14.64 o 
   1   1  12      775.38      782.17     18.72 o 
   2   1  12     1051.91     1077.84     19.75 o 
   3   1  12      524.63      483.54     11.24 o 
   4   1  12      486.40      481.69     11.42 o 
   5   1  12     1256.39     1143.25     25.23 o 
   6   1  12      143.93      120.85      9.96 o 
   7   1  12       42.06       51.94      6.74 o 
   8   1  12      847.47      870.74     38.87 o 
   9   1  12      105.29      109.61     19.09 o 
  10   1  12      244.15      260.88     28.26 o 
  11   1  12      646.05      718.46     45.34 o 
  12   1  12      816.31      860.86     73.95 o 
  13   1  12       11.46       23.06     13.04 o 
   0   2  12      789.50      794.70     30.60 o 
   1   2  12     1324.89     1477.07     23.96 o 
   2   2  12      181.33      175.17      9.29 o 
   3   2  12       71.09       46.24      6.39 o 
   4   2  12      577.85      568.35     17.59 o 
   5   2  12      178.85      161.26     11.69 o 
   6   2  12      222.75      229.49     14.32 o 
   7   2  12      748.12      745.12     22.48 o 
   8   2  12        1.74        2.51      4.82 o 
   9   2  12       56.39       57.37      9.55 o 
  10   2  12      495.92      517.18     39.16 o 
  11   2  12       61.55       23.30     37.17 o 
  12   2  12       16.52        9.98     18.46 o 
  13   2  12        2.47        2.20     17.47 o 
   1   3  12      259.09      227.97      9.86 o 
   2   3  12      653.90      641.21     18.38 o 
   3   3  12       26.80       29.17      5.63 o 
   4   3  12      755.08      767.59     21.50 o 
   5   3  12      842.70      784.25     22.32 o 
   6   3  12      857.20      895.74     24.46 o 
   7   3  12      561.69      516.85     19.49 o 
   8   3  12      119.17      118.06     11.88 o 
   9   3  12       10.80        9.20      6.12 o 
  10   3  12      150.91      124.32     16.81 o 
  11   3  12       39.08       36.76     14.15 o 
  12   3  12       23.34       15.54     16.47 o 
   0   4  12      699.42      764.88     21.90 o 
   1   4  12     1297.34     1345.10     27.61 o 
   2   4  12       18.99       19.56      5.03 o 
   3   4  12        1.63       -0.89      3.19 o 
   4   4  12      141.08      135.80     13.00 o 
   5   4  12      465.28      503.73     18.45 o 
   6   4  12        1.76       -0.19      4.49 o 
   7   4  12       36.51       28.83      9.24 o 
   8   4  12        9.36       11.75      7.12 o 
   9   4  12        1.48        6.43      6.29 o 
  10   4  12        0.78        0.44      6.15 o 
  11   4  12      137.39      137.07     18.23 o 
  12   4  12        0.02        0.39     10.68 o 
   1   5  12       90.37       82.86      8.49 o 
   2   5  12        0.10        0.93      3.32 o 
   3   5  12       45.50       51.03      9.02 o 
   4   5  12      174.61      161.19     13.21 o 
   5   5  12       24.48       14.15      5.55 o 
   6   5  12      101.80      105.51     15.41 o 
   7   5  12      249.44      207.26     15.79 o 
   8   5  12      713.86      653.46     33.74 o 
   9   5  12        1.45       10.43      6.89 o 
  10   5  12       16.64       15.91      7.74 o 
  11   5  12      295.40      282.00     21.14 o 
  12   5  12       10.47       20.94     10.55 o 
   0   6  12      319.96      328.14     26.21 o 
   1   6  12      671.20      647.06     21.60 o 
   2   6  12      644.41      603.85     19.70 o 
   3   6  12      110.73       91.81     10.01 o 
   4   6  12     1476.86     1443.73     38.05 o 
   5   6  12      155.79      207.54     15.16 o 
   6   6  12       26.36       27.87      7.36 o 
   7   6  12      869.23      837.77     35.90 o 
   8   6  12       12.35        4.21      5.79 o 
   9   6  12       55.30       54.33      8.96 o 
  10   6  12      118.11      114.52     14.12 o 
  11   6  12       10.77        8.63      7.60 o 
   1   7  12      981.27     1010.01     28.44 o 
   2   7  12      132.60      140.73     15.33 o 
   3   7  12        2.76        2.68      4.35 o 
   4   7  12     1122.40     1039.64     46.25 o 
   5   7  12      368.62      388.33     21.77 o 
   6   7  12        8.20        5.80      5.72 o 
   7   7  12      268.07      275.05     19.32 o 
   8   7  12     1170.68     1174.71     34.48 o 
   9   7  12      111.56      109.38     12.51 o 
  10   7  12       34.55       36.26      8.82 o 
  11   7  12      154.58      122.48     13.69 o 
   0   8  12      507.85      450.99     49.64 o 
   1   8  12      184.51      162.99     14.43 o 
   2   8  12      161.44      142.15     16.13 o 
   3   8  12      870.23      847.42     32.37 o 
   4   8  12      130.91      120.72     14.90 o 
   5   8  12        0.52        1.15      5.13 o 
   6   8  12     1380.53     1419.30     42.55 o 
   7   8  12      572.91      596.80     27.93 o 
   8   8  12      117.77      122.14     14.28 o 
   9   8  12      271.86      283.25     19.30 o 
  10   8  12      313.75      307.65     20.61 o 
   1   9  12      279.33      282.75     19.68 o 
   2   9  12      268.09      299.89     23.63 o 
   3   9  12       25.39        9.70      7.31 o 
   4   9  12      483.75      459.72     29.78 o 
   5   9  12      145.59      166.22     21.12 o 
   6   9  12      103.97       84.05     11.76 o 
   7   9  12      459.55      447.37     25.80 o 
   8   9  12      627.49      623.46     30.11 o 
   9   9  12      627.47      697.91     34.83 o 
   0  10  12     1349.35     1410.27     63.28 o 
   1  10  12      552.61      581.66     26.47 o 
   2  10  12      103.79       99.35     15.02 o 
   3  10  12      205.56      188.59     19.64 o 
   4  10  12      131.07      122.37     16.76 o 
   5  10  12      164.06      148.59     18.53 o 
   6  10  12        0.74        2.96      6.90 o 
   7  10  12       28.93       18.27      8.21 o 
   8  10  12       14.39        9.36      7.96 o 
   9  10  12        0.56       -8.49      8.49 o 
   1  11  12      264.35      265.33     20.61 o 
   2  11  12        0.09        5.25      7.24 o 
   3  11  12       61.87       65.49     13.47 o 
   4  11  12       31.62       23.06      9.59 o 
   5  11  12       31.31       48.68     12.64 o 
   6  11  12        0.98       -4.65      7.28 o 
   7  11  12       35.87       11.59      9.04 o 
   0  12  12      129.71      100.10     22.04 o 
   1  12  12       50.63       50.92     10.86 o 
   2  12  12       52.21       30.47     10.68 o 
   3  12  12      119.93      118.24     23.68 o 
   4  12  12      153.00      165.84     20.65 o 
   5  12  12        6.01        0.46      7.98 o 
   6  12  12      234.35      232.71     39.29 o 
   1  13  12      159.03      148.92     16.85 o 
   2  13  12       99.18       88.15     16.69 o 
   3  13  12       63.38       74.16     15.30 o 
   4  13  12      165.69      168.45     27.09 o 
   1   1  13        0.02       -1.83      2.65 o 
   2   1  13      389.52      370.59     11.82 o 
   3   1  13      140.28      138.45      9.30 o 
   4   1  13        1.90       -2.56      3.97 o 
   5   1  13      331.05      305.51     14.12 o 
   6   1  13     1045.61     1058.10     26.89 o 
   7   1  13      582.17      491.10     29.11 o 
   8   1  13      804.44      753.73     72.47 o 
   9   1  13       67.83       34.65     12.17 o 
  10   1  13       20.71       12.25      9.86 o 
  11   1  13       23.32       19.68     11.87 o 
  12   1  13      123.60       68.10     17.41 o 
   0   2  13     1515.18     1504.96     44.76 o 
   1   2  13      262.54      264.19     11.10 o 
   2   2  13        7.06        5.27      4.80 o 
   3   2  13        0.69        1.40      3.61 o 
   4   2  13     1441.71     1302.58     28.18 o 
   5   2  13     1162.27     1077.16     43.25 o 
   6   2  13     1199.15     1279.81     29.32 o 
   7   2  13      623.38      581.02     33.73 o 
   8   2  13      251.92      237.37     14.47 o 
   9   2  13      180.49      101.71     18.33 o 
  10   2  13      327.04      359.58     80.46 o 
  11   2  13       56.13       61.89     16.19 o 
  12   2  13      130.68      144.79     24.72 o 
   1   3  13      675.92      728.99     19.88 o 
   2   3  13     5431.59     5407.78     85.32 o 
   3   3  13     1292.50     1306.92     28.44 o 
   4   3  13       46.25       43.99      7.16 o 
   5   3  13      105.82       87.02     17.13 o 
   6   3  13        5.42        8.50      5.01 o 
   7   3  13      127.10      119.64     11.86 o 
   8   3  13      465.03      455.16     21.93 o 
   9   3  13       42.17       40.30      8.74 o 
  10   3  13      523.97      578.48     38.68 o 
  11   3  13       28.69       18.88     11.88 o 
  12   3  13      638.24      681.06     45.68 o 
   0   4  13     5322.63     5280.97     99.53 o 
   1   4  13       93.60       97.94      9.19 o 
   2   4  13       40.12       24.91      5.93 o 
   3   4  13      900.17      963.02     24.98 o 
   4   4  13     1132.22     1119.13     27.74 o 
   5   4  13       55.26       43.54      7.83 o 
   6   4  13      417.36      444.58     24.68 o 
   7   4  13      167.94      163.03     14.03 o 
   8   4  13       67.64       57.09     10.26 o 
   9   4  13       74.02       75.04     13.74 o 
  10   4  13      369.01      378.18     23.46 o 
  11   4  13       25.24       60.43     24.71 o 
  12   4  13      818.53      851.83     47.03 o 
   1   5  13      530.37      461.85     21.19 o 
   2   5  13     2136.62     2135.94     41.27 o 
   3   5  13       93.18       95.48     10.46 o 
   4   5  13       46.23       54.56      8.35 o 
   5   5  13      170.02      174.31     17.46 o 
   6   5  13      298.43      258.69     17.16 o 
   7   5  13       32.16       27.04      7.82 o 
   8   5  13      728.40      712.71     25.62 o 
   9   5  13       24.17       12.30      8.30 o 
  10   5  13      320.45      337.32     26.21 o 
  11   5  13        0.03       -1.86      7.24 o 
   0   6  13     5931.79     5941.72    209.46 o 
   1   6  13      861.22      779.08     28.56 o 
   2   6  13      203.77      171.65     19.34 o 
   3   6  13      255.48      240.78     15.97 o 
   4   6  13      234.79      244.07     16.73 o 
   5   6  13      111.94      122.19     12.05 o 
   6   6  13        0.85        1.95      5.25 o 
   7   6  13      189.80      190.32     15.99 o 
   8   6  13      108.25       99.80     12.63 o 
   9   6  13      131.11      145.64     13.65 o 
  10   6  13      371.20      373.49     21.78 o 
  11   6  13      171.97      196.19     16.51 o 
   1   7  13      204.24      179.34     15.04 o 
   2   7  13      185.11      170.98     18.18 o 
   3   7  13      710.73      705.50     28.99 o 
   4   7  13       23.57       12.21      5.75 o 
   5   7  13      208.34      201.87     16.12 o 
   6   7  13       22.45       16.99      7.11 o 
   7   7  13       38.96       23.57      7.57 o 
   8   7  13      177.77      175.63     21.69 o 
   9   7  13      104.08       84.58     20.11 o 
  10   7  13       12.72       23.04      7.90 o 
   0   8  13      310.28      330.64     29.30 o 
   1   8  13       63.83       53.21      9.10 o 
   2   8  13      113.49      108.58     14.43 o 
   3   8  13        0.54        2.93      5.49 o 
   4   8  13        2.96       -1.44      6.16 o 
   5   8  13        4.39        5.69      5.73 o 
   6   8  13      816.98      863.29     33.84 o 
   7   8  13      166.74      195.76     17.28 o 
   8   8  13      335.74      378.76     24.53 o 
   9   8  13        2.74        9.64      7.02 o 
  10   8  13        3.48       17.78      7.90 o 
   1   9  13       22.73       -0.66      5.55 o 
   2   9  13       64.80       87.18     13.80 o 
   3   9  13       49.98       24.79      8.75 o 
   4   9  13      205.02      230.39     33.14 o 
   5   9  13       54.36       43.38     11.55 o 
   6   9  13        4.23        4.04      7.49 o 
   7   9  13        4.36       -3.67      5.81 o 
   8   9  13      760.91      720.55     33.50 o 
   9   9  13       32.54       19.26     11.81 o 
   0  10  13     1228.88     1305.55     89.62 o 
   1  10  13      258.21      278.09     53.95 o 
   2  10  13      277.64      294.27     24.98 o 
   3  10  13      235.73      240.85     22.76 o 
   4  10  13      420.80      437.86     30.74 o 
   5  10  13      208.24      211.26     22.14 o 
   6  10  13      708.34      762.87     43.58 o 
   7  10  13       84.91       67.91     14.12 o 
   8  10  13       65.35       81.09     12.77 o 
   1  11  13        3.73       11.21      7.02 o 
   2  11  13      912.13      895.12     70.52 o 
   3  11  13      147.33      169.45     21.50 o 
   4  11  13      318.98      298.45     26.04 o 
   5  11  13      330.70      405.93     50.46 o 
   6  11  13      383.17      424.37     38.54 o 
   7  11  13       69.12       41.69     12.12 o 
   0  12  13      504.12      391.57     37.04 o 
   1  12  13       14.27       12.51      7.75 o 
   2  12  13        1.74       -6.27      6.27 o 
   3  12  13      152.02      154.56     22.75 o 
   4  12  13      313.21      352.11     29.79 o 
   5  12  13       78.46       76.74     15.96 o 
   1  13  13       13.51       -5.18      7.18 o 
   2  13  13      517.14      540.45     37.40 o 
   0   0  14      394.81      340.40     27.12 o 
   1   0  14      309.82      364.90     20.14 o 
   2   0  14      408.50      431.06     21.88 o 
   3   0  14     2748.76     2787.19     47.12 o 
   4   0  14      114.26       92.58     12.81 o 
   5   0  14      412.92      419.99     34.70 o 
   6   0  14       52.76       35.99     15.48 o 
   7   0  14      283.36      287.16     37.79 o 
   8   0  14      424.03      424.39     49.09 o 
   9   0  14     1956.95     1997.24     92.54 o 
  10   0  14      153.84      136.34     30.85 o 
  11   0  14      212.31      265.47     43.95 o 
  12   0  14       27.40       40.35     20.35 o 
   1   1  14     1433.56     1561.66     29.92 o 
   2   1  14        0.98        2.48      3.13 o 
   3   1  14      330.19      314.14     14.10 o 
   4   1  14        9.73       -1.63      3.82 o 
   5   1  14     1552.37     1554.53     31.36 o 
   6   1  14       95.02      113.97     17.19 o 
   7   1  14      245.44      258.26     25.83 o 
   8   1  14      710.97      721.61     60.89 o 
   9   1  14      369.65      466.33     37.41 o 
  10   1  14       59.66       37.30     13.44 o 
  11   1  14      541.05      545.51     43.26 o 
  12   1  14       98.48       53.55     15.86 o 
   0   2  14       93.84       89.46     12.02 o 
   1   2  14     1849.45     1886.93     33.35 o 
   2   2  14       14.97       19.30      5.11 o 
   3   2  14      856.31      792.61     21.57 o 
   4   2  14      122.16      109.48      9.96 o 
   5   2  14      110.24       93.79      9.58 o 
   6   2  14      180.51      170.58     13.11 o 
   7   2  14      157.91      171.76     16.27 o 
   8   2  14       25.01       15.45      9.71 o 
   9   2  14      256.76      266.31     28.92 o 
  10   2  14      144.76      171.49     74.25 o 
  11   2  14       19.14       16.11     11.58 o 
  12   2  14       15.67       15.70     12.17 o 
   1   3  14      141.03      162.27     19.02 o 
   2   3  14      103.03      118.89     10.41 o 
   3   3  14        6.81       -1.61      3.76 o 
   4   3  14      215.21      191.24     13.56 o 
   5   3  14        1.08       -2.98      4.15 o 
   6   3  14       92.79       74.77      9.62 o 
   7   3  14      207.19      175.88     14.27 o 
   8   3  14       96.58       83.36     10.63 o 
   9   3  14       16.16       21.91      8.69 o 
  10   3  14       10.59       10.72     10.69 o 
  11   3  14      111.16       81.81     18.34 o 
  12   3  14      213.44      292.70     33.34 o 
   0   4  14        3.39       -4.78      6.50 o 
   1   4  14      371.22      329.33     23.37 o 
   2   4  14      396.40      394.37     17.11 o 
   3   4  14      249.42      269.94     16.12 o 
   4   4  14       99.61       76.63      9.40 o 
   5   4  14      208.02      170.62     18.97 o 
   6   4  14      138.90      162.38     13.84 o 
   7   4  14      114.80       98.07     12.00 o 
   8   4  14       24.79       31.28      9.62 o 
   9   4  14       11.24       21.24      6.70 o 
  10   4  14      112.65      111.06     13.65 o 
  11   4  14       82.11       73.56     19.72 o 
   1   5  14      839.38      872.70     29.90 o 
   2   5  14      430.25      461.36     21.60 o 
   3   5  14      924.61      904.37     35.17 o 
   4   5  14     1189.83     1230.30     30.86 o 
   5   5  14        0.23       -1.28      4.59 o 
   6   5  14      309.41      299.66     19.12 o 
   7   5  14       85.47      100.65     11.94 o 
   8   5  14      131.53      115.62     13.03 o 
   9   5  14       63.02       47.92      8.81 o 
  10   5  14       26.36       42.62      9.13 o 
  11   5  14      544.19      587.33     29.46 o 
   0   6  14     1149.23     1120.40     42.80 o 
   1   6  14        0.09       -4.23      5.44 o 
   2   6  14       31.96       30.32      8.43 o 
   3   6  14     1966.88     1954.08     48.79 o 
   4   6  14      467.49      475.15     20.67 o 
   5   6  14       43.38       41.77      8.19 o 
   6   6  14      115.58      127.77     13.23 o 
   7   6  14     1182.76     1224.64     34.38 o 
   8   6  14       60.20       62.46     10.52 o 
   9   6  14      183.59      176.15     14.95 o 
  10   6  14       78.15       72.73     11.10 o 
  11   6  14       59.59       53.27     23.93 o 
   1   7  14     1862.04     1857.60     88.94 o 
   2   7  14        7.00       -1.66      5.68 o 
   3   7  14      381.13      382.85     25.93 o 
   4   7  14      815.13      752.71     43.86 o 
   5   7  14     1101.46     1158.82     42.90 o 
   6   7  14        0.04       -1.98      5.62 o 
   7   7  14       16.20       14.27      6.97 o 
   8   7  14      285.33      234.84     19.44 o 
   9   7  14       36.61       43.12      9.07 o 
  10   7  14      104.00       95.49     12.88 o 
   0   8  14       16.29       10.50      8.66 o 
   1   8  14       45.29       16.39      8.03 o 
   2   8  14        0.65        1.71      5.99 o 
   3   8  14      710.01      717.77     31.25 o 
   4   8  14      174.83      186.30     20.79 o 
   5   8  14      390.22      382.48     34.06 o 
   6   8  14        0.90       -0.88      6.18 o 
   7   8  14      850.10      869.16     30.76 o 
   8   8  14       84.88       52.83     10.71 o 
   9   8  14      729.09      736.98     30.11 o 
   1   9  14      355.20      340.26     29.70 o 
   2   9  14        7.84        5.48      6.69 o 
   3   9  14       15.89        8.95      8.26 o 
   4   9  14       12.71       11.47      8.15 o 
   5   9  14      372.53      372.71     28.21 o 
   6   9  14       56.06       37.97     11.15 o 
   7   9  14      171.88      213.10     22.97 o 
   8   9  14       41.62       48.63     10.58 o 
   0  10  14      162.56      168.43     23.70 o 
   1  10  14     1761.82     1800.56     53.61 o 
   2  10  14      107.05      109.04     19.09 o 
   3  10  14        0.04        0.74      7.18 o 
   4  10  14      122.00      127.70     17.72 o 
   5  10  14       24.73       24.13     16.03 o 
   6  10  14      108.27       81.29     17.68 o 
   7  10  14        4.34        9.09      9.32 o 
   1  11  14       39.85       42.28     11.94 o 
   2  11  14       37.53       34.46     11.17 o 
   3  11  14        3.02        5.93      8.37 o 
   4  11  14      279.53      275.72     26.31 o 
   5  11  14        0.18        2.25      8.44 o 
   6  11  14        7.48       12.20     10.10 o 
   0  12  14       68.89       46.44     15.50 o 
   1  12  14        4.58       18.88     10.10 o 
   2  12  14       79.51       70.00     14.04 o 
   3  12  14      155.84      138.79     19.14 o 
   4  12  14      182.06      169.04     21.34 o 
   1   1  15      510.44      539.42     17.62 o 
   2   1  15      105.34      100.20      9.22 o 
   3   1  15       30.47       19.30      5.27 o 
   4   1  15        2.14       12.97      6.07 o 
   5   1  15      338.61      351.45     21.92 o 
   6   1  15       71.76       84.08     15.33 o 
   7   1  15       23.68       21.98     10.44 o 
   8   1  15      706.94      705.09     37.37 o 
   9   1  15       42.60       65.69     15.48 o 
  10   1  15       19.77        3.15     10.08 o 
  11   1  15        6.12       14.70     15.97 o 
   0   2  15      528.72      588.06     25.86 o 
   1   2  15      594.19      590.59     22.17 o 
   2   2  15     1973.81     2023.25     44.70 o 
   3   2  15      994.98      987.26     24.81 o 
   4   2  15      389.52      379.88     17.05 o 
   5   2  15      399.94      369.84     17.83 o 
   6   2  15     1204.45     1153.28     34.72 o 
   7   2  15      267.68      233.30     25.17 o 
   8   2  15      260.29      196.99     24.29 o 
   9   2  15      830.15      902.93     44.00 o 
  10   2  15      276.32      241.28     28.45 o 
  11   2  15       40.23       25.24     13.41 o 
   1   3  15     1853.42     1945.32     42.44 o 
   2   3  15     1891.63     2000.53     37.70 o 
   3   3  15      285.66      248.64     15.29 o 
   4   3  15       53.02       39.27      7.34 o 
   5   3  15      479.49      495.09     19.25 o 
   6   3  15      368.68      400.30     20.98 o 
   7   3  15      437.76      448.62     25.94 o 
   8   3  15      129.05      145.42     16.75 o 
   9   3  15      383.43      340.79     33.05 o 
  10   3  15       24.75       44.69     15.62 o 
  11   3  15       58.26       62.13     18.38 o 
   0   4  15      274.85      261.21     34.32 o 
   1   4  15     1847.52     1840.69     71.12 o 
   2   4  15      672.19      714.93     22.16 o 
   3   4  15        5.85        2.03      4.95 o 
   4   4  15       28.09       29.48      6.74 o 
   5   4  15      705.25      695.72     23.34 o 
   6   4  15      795.19      745.30     24.94 o 
   7   4  15      338.52      313.10     19.59 o 
   8   4  15       49.66       41.45      8.77 o 
   9   4  15      484.96      521.70     26.07 o 
  10   4  15      318.92      314.54     33.47 o 
  11   4  15        0.12        6.89     10.01 o 
   1   5  15      312.33      320.46     22.13 o 
   2   5  15      172.63      183.89     17.28 o 
   3   5  15      604.74      579.91     21.15 o 
   4   5  15      712.41      762.33     28.46 o 
   5   5  15      126.39      156.51     15.77 o 
   6   5  15      300.49      259.11     18.06 o 
   7   5  15      104.82      112.22     12.90 o 
   8   5  15       43.51       38.89      9.06 o 
   9   5  15        0.40        8.10      6.30 o 
  10   5  15       12.38        7.96      7.62 o 
   0   6  15      449.76      501.27     31.83 o 
   1   6  15        4.27        1.85      5.84 o 
   2   6  15       12.59       16.53      7.67 o 
   3   6  15      980.89      948.59     33.85 o 
   4   6  15       19.96       14.17      7.30 o 
   5   6  15        0.37       -3.83      5.06 o 
   6   6  15      399.31      366.49     22.41 o 
   7   6  15        0.92        4.25      5.84 o 
   8   6  15       41.82       42.38      9.81 o 
   9   6  15       39.98       38.82      9.52 o 
  10   6  15      287.79      339.65     31.31 o 
   1   7  15       61.34       64.24     11.58 o 
   2   7  15      456.29      462.33     56.39 o 
   3   7  15      332.07      374.19     33.16 o 
   4   7  15      693.23      690.23     63.72 o 
   5   7  15       71.14       57.68     11.78 o 
   6   7  15       12.60       15.15      8.67 o 
   7   7  15        1.72        7.77      6.88 o 
   8   7  15      255.79      255.50     39.62 o 
   9   7  15       42.26       24.94     12.89 o 
   0   8  15       69.84       87.65     16.78 o 
   1   8  15        5.83        0.24      6.32 o 
   2   8  15       32.69       13.03      7.67 o 
   3   8  15      110.81       97.06     16.49 o 
   4   8  15        3.47        3.48      6.83 o 
   5   8  15       24.94       21.64      9.51 o 
   6   8  15       49.63       46.39     12.71 o 
   7   8  15        0.35        5.14      7.20 o 
   8   8  15       52.06       37.22      9.95 o 
   9   8  15        2.20        4.69      7.85 o 
   1   9  15       13.57        6.66     10.16 o 
   2   9  15       23.47       14.36      7.63 o 
   3   9  15       10.58        4.83      7.56 o 
   4   9  15      187.93      226.30     22.46 o 
   5   9  15      528.86      562.59     51.82 o 
   6   9  15        0.65        0.27      7.90 o 
   7   9  15      115.00      132.77     18.77 o 
   8   9  15      131.78      127.36     21.79 o 
   0  10  15      100.71       78.37     17.69 o 
   1  10  15      225.52      240.39     23.90 o 
   2  10  15      103.07       77.97     21.32 o 
   3  10  15     1007.93     1006.98     40.31 o 
   4  10  15      121.41       76.84     14.68 o 
   5  10  15        0.02       -6.39      7.28 o 
   6  10  15      305.26      310.38     32.08 o 
   7  10  15       81.88       73.30     21.29 o 
   1  11  15      499.70      554.35     36.70 o 
   2  11  15      329.32      326.24     30.47 o 
   3  11  15       59.29       52.92     13.32 o 
   4  11  15      358.31      404.33     41.21 o 
   5  11  15      549.09      547.71     37.09 o 
   0  12  15      409.53      426.43    102.67 o 
   1  12  15      300.74      344.95     30.34 o 
   2  12  15        0.41       -5.17      7.25 o 
   3  12  15       26.54       12.78     12.20 o 
   0   0  16     1891.55     1890.80     71.51 o 
   1   0  16      732.96      775.23     31.19 o 
   2   0  16      484.58      453.20     23.88 o 
   3   0  16       81.44       59.56     18.05 o 
   4   0  16      312.15      323.19     38.71 o 
   5   0  16      496.99      362.55     41.94 o 
   6   0  16      718.85      733.00     50.91 o 
   7   0  16      436.05      486.33     52.31 o 
   8   0  16      230.96      197.30     35.21 o 
   9   0  16       25.97        5.29     14.49 o 
  10   0  16      435.85      322.48     47.73 o 
  11   0  16        4.81       15.55     16.57 o 
   1   1  16       37.41       40.74      6.66 o 
   2   1  16     2573.50     2595.53     51.27 o 
   3   1  16       18.85        3.09      5.62 o 
   4   1  16       37.71       36.29      8.40 o 
   5   1  16       39.36       24.89     10.31 o 
   6   1  16       61.96       72.92     17.59 o 
   7   1  16      100.86      114.96     28.95 o 
   8   1  16     1528.49     1686.77     83.68 o 
   9   1  16      111.67      103.28     19.01 o 
  10   1  16        5.13        7.90     10.83 o 
  11   1  16        0.14       12.73     11.71 o 
   0   2  16     1818.60     1911.95     51.09 o 
   1   2  16       50.97       59.01      9.55 o 
   2   2  16       16.62       13.96      9.42 o 
   3   2  16       85.10       85.61      9.24 o 
   4   2  16      649.75      628.24     20.83 o 
   5   2  16        0.81        9.07      6.17 o 
   6   2  16      361.70      429.10     33.69 o 
   7   2  16      257.74      275.63     27.67 o 
   8   2  16       44.39       40.48     13.50 o 
   9   2  16      229.69      233.56     39.88 o 
  10   2  16       74.73       75.73     18.60 o 
  11   2  16        0.24       22.36     13.55 o 
   1   3  16       33.52       26.76      9.76 o 
   2   3  16       64.33       64.06      8.72 o 
   3   3  16      539.84      515.36     19.12 o 
   4   3  16      388.54      415.82     18.69 o 
   5   3  16        6.71        5.30      6.06 o 
   6   3  16      209.92      239.49     20.15 o 
   7   3  16        6.34        7.06      7.02 o 
   8   3  16      145.66      125.48     20.65 o 
   9   3  16       10.78       16.97     11.26 o 
  10   3  16      304.94      314.13     33.01 o 
  11   3  16       56.25       45.51     20.86 o 
   0   4  16        0.27        1.10      7.95 o 
   1   4  16      577.37      590.33     73.89 o 
   2   4  16      303.38      298.48     21.23 o 
   3   4  16      391.01      381.70     20.16 o 
   4   4  16       40.39       26.76      7.03 o 
   5   4  16       31.69       27.22      9.04 o 
   6   4  16        1.14        3.08      5.72 o 
   7   4  16       45.56       33.66      9.30 o 
   8   4  16        5.80       11.52      8.27 o 
   9   4  16      131.10      114.12     25.62 o 
  10   4  16       43.39       47.90     15.43 o 
   1   5  16       11.36       11.72      9.70 o 
   2   5  16      272.72      274.46     21.07 o 
   3   5  16        2.02        3.82      6.13 o 
   4   5  16      229.87      248.12     17.38 o 
   5   5  16       16.02        5.66      5.65 o 
   6   5  16       83.56       79.62     10.88 o 
   7   5  16        2.52        8.35      6.36 o 
   8   5  16      313.19      357.33     28.55 o 
   9   5  16       38.17       52.78     11.04 o 
  10   5  16       55.06       57.56     17.14 o 
   0   6  16     3459.12     3576.44    127.01 o 
   1   6  16      907.04      894.77     33.23 o 
   2   6  16       58.96       56.03     11.00 o 
   3   6  16       29.32       28.72     12.56 o 
   4   6  16      314.86      320.62     24.22 o 
   5   6  16      147.95      134.45     14.38 o 
   6   6  16      766.58      721.38     26.67 o 
   7   6  16        0.23        7.96      6.64 o 
   8   6  16       10.57        4.32      6.96 o 
   9   6  16      119.06      122.78     17.44 o 
   1   7  16        0.01        4.28      6.71 o 
   2   7  16     2168.76     2251.12     56.64 o 
   3   7  16       66.76       74.67     16.87 o 
   4   7  16      541.15      569.87     31.34 o 
   5   7  16       34.56       39.89     10.85 o 
   6   7  16      216.35      266.58     23.86 o 
   7   7  16       10.71        1.40      6.68 o 
   8   7  16      620.06      694.35     29.61 o 
   9   7  16      114.39      133.16     16.21 o 
   0   8  16     1054.16     1103.16    123.79 o 
   1   8  16      330.40      349.80     26.98 o 
   2   8  16        0.52        7.17      8.22 o 
   3   8  16      152.91      119.37     16.48 o 
   4   8  16      206.61      243.65     42.19 o 
   5   8  16        7.61        7.26      8.36 o 
   6   8  16      338.54      302.70     36.77 o 
   7   8  16        7.73        4.89      8.86 o 
   8   8  16      153.67      147.21     16.43 o 
   1   9  16       27.04       24.17     11.36 o 
   2   9  16      425.17      377.50     28.75 o 
   3   9  16       56.82       62.61     13.95 o 
   4   9  16      214.88      202.64     35.93 o 
   5   9  16        0.60        1.38      7.77 o 
   6   9  16      208.29      210.85     23.09 o 
   7   9  16       67.05       48.37     18.02 o 
   0  10  16      122.47       90.12     18.43 o 
   1  10  16       65.70       46.45     12.22 o 
   2  10  16       90.84      101.75     16.90 o 
   3  10  16       17.08       18.66      9.73 o 
   4  10  16      220.89      203.48     23.14 o 
   5  10  16      189.71      128.01     18.53 o 
   6  10  16        2.81       -0.58      8.00 o 
   1  11  16        3.86       20.28     10.22 o 
   2  11  16        2.37        8.23     10.55 o 
   3  11  16      149.25      124.50     35.23 o 
   4  11  16      114.07       97.01     16.41 o 
   1   1  17       38.37       41.32     10.47 o 
   2   1  17      149.59      145.73     19.51 o 
   3   1  17      946.18      948.17     30.52 o 
   4   1  17       91.44      100.79     25.13 o 
   5   1  17      753.98      651.19     33.55 o 
   6   1  17        5.28       10.02      8.78 o 
   7   1  17       98.82       83.77     33.05 o 
   8   1  17       68.81       86.90     17.91 o 
   9   1  17       64.03       95.59     19.02 o 
  10   1  17       14.51        5.12     14.30 o 
   0   2  17       15.73       25.32     13.15 o 
   1   2  17      246.78      291.92     20.07 o 
   2   2  17        0.22       -2.45      5.80 o 
   3   2  17     1559.24     1521.60     39.66 o 
   4   2  17      115.70      144.24     26.69 o 
   5   2  17      185.74      170.74     21.37 o 
   6   2  17        7.18        7.13      8.61 o 
   7   2  17      116.70      105.41     18.54 o 
   8   2  17      297.25      323.86     47.11 o 
   9   2  17      305.90      311.00     32.33 o 
  10   2  17      253.23      179.34     40.75 o 
   1   3  17      321.69      379.57     30.16 o 
   2   3  17      205.84      176.11     30.48 o 
   3   3  17      315.15      339.87     18.98 o 
   4   3  17      515.84      543.48     32.10 o 
   5   3  17     2283.98     2306.34     92.11 o 
   6   3  17        7.09       -0.55      6.46 o 
   7   3  17      212.38      196.16     24.65 o 
   8   3  17      318.47      299.01     31.17 o 
   9   3  17      704.10      796.94     83.18 o 
  10   3  17       14.25       12.96     11.97 o 
   0   4  17       69.79       40.54     17.16 o 
   1   4  17     1204.89     1303.23     48.87 o 
   2   4  17      562.85      555.28     25.09 o 
   3   4  17      260.48      279.16     21.11 o 
   4   4  17      366.09      367.21     28.67 o 
   5   4  17      156.19      135.52     20.74 o 
   6   4  17      240.01      233.49     22.73 o 
   7   4  17      555.32      573.55     29.18 o 
   8   4  17        0.69       16.78     11.79 o 
   9   4  17      204.66      198.23     30.73 o 
  10   4  17      439.40      469.27     41.64 o 
   1   5  17      262.25      248.75     39.51 o 
   2   5  17      244.97      250.69     20.74 o 
   3   5  17       76.00       92.88     13.72 o 
   4   5  17       35.07       34.22      9.64 o 
   5   5  17     1198.69     1168.96     32.75 o 
   6   5  17      165.02      172.74     15.51 o 
   7   5  17       96.90      102.81     15.31 o 
   8   5  17      523.05      582.25     37.29 o 
   9   5  17      307.15      264.92     56.19 o 
   0   6  17      325.93      407.82     50.62 o 
   1   6  17      281.30      269.89     22.63 o 
   2   6  17        7.77       -0.29      6.40 o 
   3   6  17     1369.19     1282.80     41.39 o 
   4   6  17       11.55       21.87      8.92 o 
   5   6  17       15.80       15.74      8.78 o 
   6   6  17       32.29       30.88      9.33 o 
   7   6  17      473.17      488.03     39.97 o 
   8   6  17        6.07       13.86     11.69 o 
   9   6  17       12.90        3.36      8.89 o 
   1   7  17       10.16        8.27      7.90 o 
   2   7  17        0.13       13.80      7.78 o 
   3   7  17       45.80       30.25     10.25 o 
   4   7  17       75.03       78.32     13.73 o 
   5   7  17        2.28        5.83      7.78 o 
   6   7  17        0.11        3.20      7.82 o 
   7   7  17       81.64       58.94     13.44 o 
   8   7  17       46.57       40.62     10.69 o 
   0   8  17       14.34       10.10     16.09 o 
   1   8  17       92.31       54.50     12.93 o 
   2   8  17      484.79      451.92     31.30 o 
   3   8  17      139.21      117.90     16.66 o 
   4   8  17      204.88      225.94     27.39 o 
   5   8  17       67.58       66.47     21.14 o 
   6   8  17       13.93        6.49      8.83 o 
   7   8  17        2.11        4.15      8.55 o 
   1   9  17       34.91       21.55     13.79 o 
   2   9  17      361.75      352.31     28.38 o 
   3   9  17       49.17       27.75     10.99 o 
   4   9  17        0.90        0.67      7.72 o 
   5   9  17       83.54       54.67     13.32 o 
   6   9  17      279.49      312.48     28.10 o 
   0  10  17       13.29       -2.05     15.70 o 
   1  10  17       10.73        0.44      8.77 o 
   2  10  17      134.00      147.68     23.03 o 
   3  10  17      800.11      876.63     39.12 o 
   4  10  17        0.17       -2.78      7.59 o 
   5  10  17        0.13       -4.67      7.94 o 
   1  11  17      572.81      590.60     38.92 o 
   2  11  17        0.44        5.13      9.19 o 
   0   0  18       42.39       51.96     16.97 o 
   1   0  18      878.50      973.35     87.23 o 
   2   0  18       88.86       94.66     21.74 o 
   3   0  18     2435.67     2586.64     97.12 o 
   4   0  18      478.66      441.96     47.11 o 
   5   0  18        4.66       17.10     12.83 o 
   6   0  18       48.00       49.12     19.06 o 
   7   0  18      628.06      646.42     51.68 o 
   8   0  18       32.96       22.78     17.66 o 
   9   0  18        1.10       15.44     17.64 o 
  10   0  18      393.36      355.56     50.94 o 
   1   1  18      818.91      825.74     28.69 o 
   2   1  18       54.49       54.31     12.62 o 
   3   1  18      453.34      463.96     42.79 o 
   4   1  18     1677.12     1806.17     57.42 o 
   5   1  18      580.68      622.62     34.09 o 
   6   1  18      191.33      170.10     22.17 o 
   7   1  18      151.85      161.72     24.20 o 
   8   1  18      447.02      470.27     57.59 o 
   9   1  18      121.23      155.58     23.44 o 
  10   1  18      151.31      101.98     30.01 o 
   0   2  18      506.02      514.73     42.39 o 
   1   2  18        1.83       10.66      7.60 o 
   2   2  18       48.79       63.82     10.79 o 
   3   2  18      505.97      554.68     24.60 o 
   4   2  18      528.90      537.62     60.06 o 
   5   2  18       39.31       44.48     15.79 o 
   6   2  18        0.27        7.82      9.36 o 
   7   2  18      348.15      365.58     33.69 o 
   8   2  18       61.72       55.31     15.60 o 
   9   2  18       80.98       62.90     16.46 o 
  10   2  18       24.88       21.20     12.99 o 
   1   3  18       53.88       41.61     12.31 o 
   2   3  18      258.88      246.19     69.64 o 
   3   3  18       78.38       73.36      9.94 o 
   4   3  18      204.38      207.59     18.76 o 
   5   3  18       43.04       39.95     10.97 o 
   6   3  18       78.22       87.59     17.36 o 
   7   3  18        1.05       13.55     10.63 o 
   8   3  18        1.29        0.45      9.27 o 
   9   3  18       23.80       16.13     12.09 o 
   0   4  18       10.06       14.38     12.81 o 
   1   4  18      172.12      175.58     75.94 o 
   2   4  18        1.51        5.37      8.42 o 
   3   4  18      240.95      251.82     26.37 o 
   4   4  18      210.82      210.79     19.30 o 
   5   4  18        7.66        5.84      7.42 o 
   6   4  18       51.64       49.82     16.12 o 
   7   4  18        1.21       -0.74      8.03 o 
   8   4  18        6.78        3.59      9.97 o 
   9   4  18       23.55       51.78     16.31 o 
   1   5  18       42.05       55.88     14.25 o 
   2   5  18      132.27      125.47     15.96 o 
   3   5  18        7.85        9.12      7.17 o 
   4   5  18      421.51      353.34     25.03 o 
   5   5  18      120.85      132.80     16.28 o 
   6   5  18       35.34       24.00      9.28 o 
   7   5  18      483.80      520.27     32.90 o 
   8   5  18       72.59       78.53     18.37 o 
   9   5  18      339.76      321.71     34.19 o 
   0   6  18     1078.03     1167.71     71.27 o 
   1   6  18      366.80      317.37     31.78 o 
   2   6  18        6.82        2.47      7.25 o 
   3   6  18      462.47      506.78     31.55 o 
   4   6  18      170.70      172.33     19.07 o 
   5   6  18       27.33       24.73      9.63 o 
   6   6  18        0.13        4.29      8.20 o 
   7   6  18       47.01       39.68     11.41 o 
   8   6  18        0.45       10.44      9.03 o 
   1   7  18      511.64      543.31     43.07 o 
   2   7  18       22.03       16.84      8.96 o 
   3   7  18       37.74       34.16     10.86 o 
   4   7  18      151.45      122.90     16.99 o 
   5   7  18      579.04      674.31     33.74 o 
   6   7  18       50.63       36.23     20.37 o 
   7   7  18      134.93      103.31     17.12 o 
   0   8  18       47.94       72.99     26.63 o 
   1   8  18     1131.45     1047.30     41.03 o 
   2   8  18      428.31      388.44     29.36 o 
   3   8  18      331.83      352.71     39.18 o 
   4   8  18       26.40       22.52      9.96 o 
   5   8  18      141.33      125.65     25.33 o 
   6   8  18      243.44      278.49     26.20 o 
   1   9  18      331.67      325.70     43.45 o 
   2   9  18      168.16      162.70     20.20 o 
   3   9  18       23.83       20.72     10.63 o 
   4   9  18       24.38       19.38      9.92 o 
   5   9  18      532.53      501.23     53.53 o 
   0  10  18       58.86      118.79     33.68 o 
   1  10  18        0.69       -4.24      8.34 o 
   2  10  18      130.26      138.64     19.70 o 
   3  10  18      172.27      166.15     28.46 o 
   1   1  19      487.82      602.16     31.57 o 
   2   1  19       17.61        7.93     12.69 o 
   3   1  19      382.83      418.91     32.68 o 
   4   1  19      294.24      278.17     27.05 o 
   5   1  19       36.20       49.03     13.71 o 
   6   1  19       22.63       22.13     10.80 o 
   7   1  19        1.74        3.91      9.14 o 
   8   1  19       11.50       19.30     11.57 o 
   9   1  19        4.27        8.16     10.81 o 
   0   2  19     2619.52     2683.36    102.25 o 
   1   2  19        5.06       -5.67      6.66 o 
   2   2  19      166.92      149.33     20.51 o 
   3   2  19        2.43       15.94      7.11 o 
   4   2  19       91.10      105.63     17.88 o 
   5   2  19       16.86       32.58     12.11 o 
   6   2  19      574.53      601.14     35.61 o 
   7   2  19      419.72      405.22     35.74 o 
   8   2  19       30.80       50.42     15.06 o 
   9   2  19       14.51       20.97     13.94 o 
   1   3  19        0.13        1.27      7.76 o 
   2   3  19      402.84      477.39     57.86 o 
   3   3  19       95.46       78.13     17.12 o 
   4   3  19     1230.59     1233.86     46.94 o 
   5   3  19        4.64       18.43     10.55 o 
   6   3  19      228.91      289.03     36.04 o 
   7   3  19      165.74      190.32     25.46 o 
   8   3  19      521.27      536.43     60.19 o 
   9   3  19        2.29       12.67     11.79 o 
   0   4  19     1005.10     1062.43     65.95 o 
   1   4  19      654.25      641.89     36.17 o 
   2   4  19      296.71      353.01     32.21 o 
   3   4  19      467.61      487.40     38.21 o 
   4   4  19      614.96      679.91     37.66 o 
   5   4  19        0.14       -1.01      7.15 o 
   6   4  19     1052.58     1034.27     46.99 o 
   7   4  19       54.07       31.98     19.33 o 
   8   4  19      135.66      182.03     27.02 o 
   1   5  19      244.83      249.85     28.71 o 
   2   5  19      803.40      858.95     43.78 o 
   3   5  19      144.39      159.42     18.87 o 
   4   5  19      175.86      195.08     20.05 o 
   5   5  19       16.48       10.56     10.62 o 
   6   5  19       73.02       70.56     18.83 o 
   7   5  19      116.57      119.25     21.23 o 
   8   5  19      727.18      769.43     47.28 o 
   0   6  19        4.61       11.30     14.83 o 
   1   6  19      463.52      478.79     66.59 o 
   2   6  19      474.41      546.26     82.09 o 
   3   6  19      248.99      271.01     23.83 o 
   4   6  19      321.33      385.06     28.49 o 
   5   6  19      185.98      219.96     22.72 o 
   6   6  19      306.31      282.50     31.73 o 
   7   6  19       78.46       67.79     18.65 o 
   1   7  19        2.15        1.56     10.09 o 
   2   7  19       38.15       33.40     15.21 o 
   3   7  19        0.07        1.93      8.00 o 
   4   7  19       30.84       19.02     10.59 o 
   5   7  19      174.19      182.21     21.01 o 
   6   7  19        6.39        4.86      9.26 o 
   0   8  19     1255.66     1247.45     81.85 o 
   1   8  19       52.11       49.02     15.99 o 
   2   8  19      101.40      100.13     16.77 o 
   3   8  19        1.30        0.59      8.14 o 
   4   8  19       42.60       32.29     11.94 o 
   5   8  19      112.99      127.73     18.83 o 
   1   9  19       40.31       28.89     14.43 o 
   2   9  19      270.01      301.60     27.78 o 
   3   9  19      283.09      220.85     24.13 o 
   4   9  19        6.86        5.63     13.40 o 
   1   0  20        0.08       19.45     14.50 o 
   2   0  20      189.88      182.18     31.63 o 
   3   0  20      425.04      480.59     51.57 o 
   4   0  20      448.95      547.03     46.49 o 
   5   0  20      276.53      297.57     42.30 o 
   6   0  20       65.85       51.36     21.00 o 
   7   0  20      876.94      797.27     60.44 o 
   8   0  20       32.68       32.46     20.03 o 
   1   1  20      398.37      475.50     50.16 o 
   2   1  20        6.86       19.17      9.87 o 
   3   1  20        2.62        1.56      8.40 o 
   4   1  20      691.70      711.13     66.98 o 
   5   1  20      845.94      784.36     40.06 o 
   6   1  20      299.16      262.11     29.01 o 
   7   1  20       48.20       58.59     17.28 o 
   8   1  20       60.33       36.23     14.81 o 
   0   2  20        6.04       11.38     13.00 o 
   1   2  20       53.30       29.00     16.89 o 
   2   2  20      145.22      133.55     22.39 o 
   3   2  20      286.33      278.11     27.66 o 
   4   2  20      145.98      157.59     21.91 o 
   5   2  20       44.15       62.96     15.42 o 
   6   2  20      160.62      178.40     47.39 o 
   7   2  20      324.73      294.68     31.25 o 
   8   2  20        0.29       10.37     11.13 o 
   1   3  20       14.39       23.34     10.69 o 
   2   3  20       33.62       18.07     10.62 o 
   3   3  20       65.76       65.23     15.66 o 
   4   3  20      235.44      174.58     35.31 o 
   5   3  20       67.10       57.06     15.35 o 
   6   3  20        0.03        3.25     11.10 o 
   7   3  20       65.33       47.15     28.55 o 
   8   3  20      398.76      410.80     46.09 o 
   0   4  20       63.97       82.44     25.06 o 
   1   4  20        0.75        0.49      9.13 o 
   2   4  20       10.33        6.56      9.46 o 
   3   4  20        0.34        0.13      8.99 o 
   4   4  20      119.75      116.10     48.88 o 
   5   4  20       11.02        5.83     14.72 o 
   6   4  20       77.47       56.45     15.31 o 
   7   4  20       62.41       45.94     15.86 o 
   1   5  20      111.36      123.21     26.14 o 
   2   5  20      492.99      520.16     41.70 o 
   3   5  20       11.80       -1.04      9.90 o 
   4   5  20        3.63       13.31     11.45 o 
   5   5  20       37.50       42.15     14.89 o 
   6   5  20       30.44       15.17     12.20 o 
   7   5  20       76.94       97.94     30.38 o 
   0   6  20       40.72       18.74     17.07 o 
   1   6  20       41.08       53.33     15.83 o 
   2   6  20      560.85      556.55     43.90 o 
   3   6  20      266.32      279.99     24.80 o 
   4   6  20      431.68      489.72     49.73 o 
   5   6  20       99.41       79.78     21.53 o 
   6   6  20      392.84      450.53     75.08 o 
   1   7  20      214.34      209.45     30.22 o 
   2   7  20      498.56      491.70     42.80 o 
   3   7  20        2.02       -2.56      8.55 o 
   4   7  20      124.60       99.00     16.25 o 
   5   7  20      743.22      803.81     50.66 o 
   0   8  20      148.51      134.44     34.51 o 
   1   8  20       33.26       22.93     14.10 o 
   2   8  20       23.79        9.58     12.82 o 
   3   8  20      158.79      166.54     20.87 o 
   4   8  20      375.97      430.18     39.54 o 
   1   1  21      808.02      893.61     59.06 o 
   2   1  21        7.80       15.37     13.12 o 
   3   1  21      510.83      599.36     38.29 o 
   4   1  21        2.99        3.77     10.07 o 
   5   1  21       97.15       94.58     37.42 o 
   6   1  21       16.78       26.68     12.71 o 
   7   1  21       47.53       49.90     15.47 o 
   0   2  21      393.08      440.24     50.30 o 
   1   2  21      374.07      441.04     35.85 o 
   2   2  21       13.87       -6.60     12.52 o 
   3   2  21      181.00      179.26     35.28 o 
   4   2  21       21.54       27.96     12.19 o 
   5   2  21       89.14       87.62     18.22 o 
   6   2  21        0.87        1.39     19.23 o 
   7   2  21      667.70      736.45     45.98 o 
   1   3  21      839.33      905.39     44.02 o 
   2   3  21      176.25      213.29     26.29 o 
   3   3  21       78.08      132.70     31.25 o 
   4   3  21       10.87        3.08     14.61 o 
   5   3  21      775.52      787.53     63.10 o 
   6   3  21      221.46      253.52     49.50 o 
   7   3  21        0.06        4.52     10.70 o 
   0   4  21       67.30       79.36     25.47 o 
   1   4  21       94.13       72.41     17.45 o 
   2   4  21       82.37       73.79     26.63 o 
   3   4  21     1451.45     1555.50     60.21 o 
   4   4  21       67.84       47.82     22.51 o 
   5   4  21       10.46        8.83     16.44 o 
   6   4  21        7.17       20.32     18.33 o 
   1   5  21      164.16      196.72     27.95 o 
   2   5  21      215.25      296.69     40.12 o 
   3   5  21       18.70       12.61     12.14 o 
   4   5  21        0.59       -8.82      8.83 o 
   5   5  21      344.66      401.21     37.98 o 
   6   5  21       30.28       21.36     21.48 o 
   0   6  21      277.52      248.21     43.73 o 
   1   6  21      257.44      328.98     41.21 o 
   2   6  21      108.70       85.96     19.57 o 
   3   6  21       68.23      107.89     21.54 o 
   4   6  21       47.13       41.52     16.00 o 
   5   6  21        8.68        9.16     11.50 o 
   1   7  21       19.93       11.56     12.47 o 
   2   7  21        8.33       -4.24     11.32 o 
   3   7  21       14.11        1.77     12.10 o 
   0   8  21      344.20      268.86     48.84 o 
   1   8  21        5.00       13.41     13.01 o 
   3   0  22       71.06      100.45     26.74 o 
   4   0  22        1.95       28.86     18.40 o 
   5   0  22      134.01      149.21     34.20 o 
   6   0  22     1314.02     1282.05     78.88 o 
   1   1  22        2.42        0.57     11.02 o 
   2   1  22     1197.72     1294.72     74.44 o 
   3   1  22       64.90       48.15     21.61 o 
   4   1  22       28.56       28.50     12.73 o 
   5   1  22      490.90      484.68     47.80 o 
   6   1  22       79.55       71.01     17.82 o 
   0   2  22       15.72        0.28     13.53 o 
   1   2  22      312.00      299.77     43.33 o 
   2   2  22      162.26      169.75     34.02 o 
   3   2  22        0.68       -6.39     11.47 o 
   4   2  22        6.16       22.27     18.32 o 
   5   2  22      287.43      262.55     43.85 o 
   6   2  22      757.68      826.97    132.36 o 
   1   3  22       24.11       15.01     11.93 o 
   2   3  22      224.47      253.74     42.01 o 
   3   3  22       28.45        5.42     14.88 o 
   4   3  22        1.37       -1.18     14.43 o 
   5   3  22        3.70      -10.42     11.54 o 
   6   3  22        0.15       -0.29     14.57 o 
   0   4  22       79.29       93.78     28.03 o 
   1   4  22      358.47      377.72     36.68 o 
   2   4  22       42.91       44.48     16.62 o 
   3   4  22        9.21       -2.05     16.32 o 
   4   4  22       46.88       25.02     19.06 o 
   5   4  22       18.57       -0.74     14.04 o 
   1   5  22        1.49        4.78     11.35 o 
   2   5  22      260.63      252.35     30.16 o 
   3   5  22       37.48       21.89     13.09 o 
   4   5  22       57.05       38.61     15.17 o 
   0   6  22      154.23      161.24     37.72 o 
   1   6  22        1.69       15.09     13.00 o 
   2   6  22      177.83      191.64     28.47 o 
   3   6  22       51.11       36.71     30.85 o 
   2   1  23      279.77      339.62     47.37 o 
   3   1  23      209.34      138.27     32.98 o 
   4   1  23       18.70       33.30     21.20 o 
   5   1  23        5.88       -6.20     10.63 o 
   1   2  23      148.72      156.20     33.75 o 
   2   2  23      107.20       81.75     26.13 o 
   3   2  23      159.86      137.97     33.83 o 
   4   2  23      200.69      251.22     43.96 o 
   1   3  23      171.33      186.28     37.64 o 
   2   3  23      238.64      266.18     44.73 o 
   3   3  23       95.32       79.80     26.55 o 
   4   3  23      305.55      249.80     44.98 o 
   0   4  23     1197.38     1314.39     81.67 o 
   1   4  23       21.67       24.19     14.52 o 
   2   4  23        5.93       -9.21     13.63 o 
   3   4  23      368.94      336.50     51.79 o 
   1   5  23      152.42      148.66     24.94 o 
   2   2  24        0.30       13.90     18.64 o 
                                                 
